# Supplementary material for: Reductive C–C Coupling from Molecular Au(I) Hydrocarbyl Complexes: A Mechanistic Study
Source: J Am Chem Soc. 2021 Feb 5;143(6):2509–22. doi: 10.1021/jacs.0c11296 (PMC8479859; doi:10.1021/jacs.0c11296)
Supplement: Supplementary file 2 — ja0c11296_si_003.xyz [file ja0c11296_si_003.xyz]

57
1a E(RwB97XD) =  -1447.69576185
Au       1.218982000     -1.836379000      0.176156000
P       -0.183050000     -0.161331000      1.065260000
C       -3.135303000      0.382811000     -0.336787000
C       -4.150376000      0.655286000      0.595545000
C       -2.028063000      1.364698000     -0.557323000
C       -3.171329000     -0.783987000     -1.120865000
C       -0.705412000      1.196662000     -0.092917000
C        2.421781000      2.648500000      0.661189000
C       -4.113382000      1.909056000      1.432362000
C        0.289193000      2.088591000     -0.567885000
C        1.756842000      1.902856000     -0.326988000
C       -1.635734000     -0.934393000      1.870355000
C        1.698232000      3.687763000      1.481371000
C        0.519738000      0.684459000      2.533052000
C        2.475911000      1.037918000     -1.175387000
C        1.817137000      0.372357000     -2.358379000
C       -2.091437000     -1.087304000     -2.129534000
H       -3.146136000      2.025581000      1.933852000
H       -2.292372000     -0.197683000      2.336506000
H       -2.202301000     -1.567234000      1.189376000
H       -1.207030000     -1.571639000      2.650643000
H        0.653455000      3.423992000      1.658805000
H       -0.149000000      1.472725000      2.888879000
H        1.507722000      1.091275000      2.327888000
H        0.619391000     -0.077496000      3.311657000
H        1.676078000      1.097431000     -3.169274000
H       -1.168181000     -1.416824000     -1.635080000
C       -4.216470000     -1.690769000     -0.928376000
H       -4.247683000     -2.599259000     -1.523927000
C       -5.209356000     -1.444084000      0.013309000
H       -6.011638000     -2.161854000      0.156991000
C       -5.177480000     -0.274374000      0.765457000
H       -5.955014000     -0.079340000      1.499175000
C       -2.348676000      2.460756000     -1.367001000
H       -3.374813000      2.570924000     -1.705292000
C       -1.385417000      3.376319000     -1.758628000
H       -1.651708000      4.222010000     -2.384801000
C       -0.067614000      3.169432000     -1.375872000
H        0.712937000      3.842717000     -1.717645000
C        3.841471000      0.853606000     -0.948973000
H        4.397103000      0.172617000     -1.587914000
C        4.492891000      1.535829000      0.073247000
H        5.553540000      1.376176000      0.243241000
C        3.789232000      2.440626000      0.859720000
H        4.302988000      2.998455000      1.638246000
H       -1.838941000     -0.209458000     -2.731746000
H       -2.405343000     -1.888248000     -2.803806000
H       -4.260580000      2.805260000      0.820249000
H       -4.894034000      1.891377000      2.196920000
H        2.187012000      3.833363000      2.448614000
H        1.701074000      4.652685000      0.960890000
H        2.436240000     -0.444763000     -2.737348000
H        0.831896000     -0.033343000     -2.115484000
C        2.439094000     -3.352716000     -0.560644000
H        3.502267000     -3.114027000     -0.418635000
H        2.255012000     -4.317490000     -0.068695000
H        2.281379000     -3.503402000     -1.637798000
68
Au(PMe2ArXyl2)(NTf2) E(RwB97XD) =  -3234.64982848
Au      -0.555522000     -0.030379000     -0.197722000
P        1.654730000     -0.338191000     -0.681879000
C        4.796811000     -0.963138000     -0.038067000
C        5.348637000     -1.051926000     -1.326089000
C        4.216821000      0.331307000      0.434683000
C        4.838954000     -2.059871000      0.842958000
C        2.872734000      0.722613000      0.225967000
C        0.791632000      3.337096000     -0.623341000
C        5.460581000      0.153905000     -2.227476000
C        2.462142000      1.995217000      0.691341000
C        1.093669000      2.582080000      0.521910000
C        1.985168000     -2.123544000     -0.473087000
C        1.811276000      3.575079000     -1.709755000
C        1.933415000     -0.081555000     -2.467028000
C        0.164144000      2.466247000      1.575400000
C        0.503292000      1.685841000      2.820167000
C        4.312890000     -1.941848000      2.251008000
H        4.678357000      0.893047000     -2.042418000
H        2.901678000     -2.441824000     -0.968232000
H        2.009081000     -2.392037000      0.584375000
H        1.133105000     -2.631638000     -0.934020000
H        2.563773000      2.785618000     -1.758723000
H        2.944656000     -0.377906000     -2.749790000
H        1.755981000      0.960388000     -2.736109000
H        1.213860000     -0.705942000     -3.003876000
H        1.348010000      2.134186000      3.354051000
H        3.320432000     -1.480832000      2.279560000
C        5.368959000     -3.266778000      0.388293000
H        5.388430000     -4.123546000      1.056346000
C        5.861247000     -3.384329000     -0.908605000
H        6.259132000     -4.333393000     -1.255397000
C        5.859907000     -2.281448000     -1.753989000
H        6.272038000     -2.365278000     -2.756079000
C        5.095539000      1.180157000      1.110880000
H        6.120038000      0.852735000      1.260242000
C        4.682674000      2.419017000      1.577211000
H        5.376318000      3.069881000      2.099831000
C        3.374224000      2.818548000      1.358807000
H        3.034555000      3.789062000      1.707671000
C       -1.082966000      3.078385000      1.442964000
H       -1.813362000      2.969147000      2.238535000
C       -1.404467000      3.797200000      0.295280000
H       -2.383276000      4.257337000      0.199273000
C       -0.471474000      3.927863000     -0.725722000
H       -0.717173000      4.500558000     -1.616182000
N       -2.679141000      0.034103000      0.134627000
S       -3.602698000      0.559688000     -1.117962000
S       -3.298773000     -0.404995000      1.594483000
O       -4.781125000      1.289449000     -0.698519000
O       -2.694698000      1.127527000     -2.098379000
O       -4.747016000     -0.464748000      1.596929000
O       -2.590252000      0.277769000      2.660376000
C       -2.730063000     -2.177664000      1.707844000
C       -4.202426000     -1.006279000     -1.912689000
F       -2.978913000     -2.824495000      0.575793000
F       -3.398583000     -2.751397000      2.699250000
F       -1.427462000     -2.244625000      1.968934000
F       -4.980542000     -1.691324000     -1.088066000
F       -3.158686000     -1.756911000     -2.256897000
F       -4.887582000     -0.685901000     -3.003202000
H        4.967871000     -1.312997000      2.864495000
H        4.246632000     -2.923270000      2.727092000
H        6.420506000      0.657814000     -2.063222000
H        5.420921000     -0.136180000     -3.281212000
H        1.328798000      3.656696000     -2.687790000
H        2.346979000      4.514925000     -1.530345000
H       -0.352308000      1.646042000      3.496755000
H        0.788473000      0.655286000      2.577925000
110
4a+ E(RwB97XD) =  -2855.39056461
Au       1.261454000     -0.990969000     -0.746502000
Au      -1.451944000     -1.220012000     -1.106581000
P        2.503640000      0.889742000     -0.199234000
P       -3.240852000      0.213739000     -0.854377000
C        4.275743000      0.680140000      0.280873000
C        4.791810000     -0.625515000      0.439347000
C        6.128215000     -0.804334000      0.818929000
H        6.503981000     -1.816491000      0.933848000
C        6.964692000      0.275293000      1.045520000
H        7.998275000      0.118323000      1.336897000
C        6.463582000      1.559904000      0.893033000
H        7.102944000      2.420127000      1.067251000
C        5.137946000      1.780536000      0.517330000
C        4.046427000     -1.912610000      0.238416000
C        4.159053000     -2.583009000     -0.994161000
C        3.629651000     -3.869218000     -1.113563000
H        3.712519000     -4.390410000     -2.063299000
C        3.002785000     -4.483920000     -0.034086000
H        2.600166000     -5.487010000     -0.138673000
C        2.881673000     -3.807538000      1.175513000
H        2.385111000     -4.283209000      2.016978000
C        3.399446000     -2.519461000      1.330138000
C        4.826015000     -1.916093000     -2.169442000
H        4.355759000     -0.950432000     -2.388228000
C        3.251347000     -1.786358000      2.638159000
H        4.222116000     -1.482492000      3.043435000
C        4.745277000      3.221189000      0.391504000
C        4.962643000      3.888328000     -0.828419000
C        4.621479000      5.238020000     -0.929308000
H        4.770396000      5.753318000     -1.874252000
C        4.100463000      5.923609000      0.163678000
H        3.834030000      6.972133000      0.069425000
C        3.941537000      5.270750000      1.379910000
H        3.560586000      5.811270000      2.242259000
C        4.277382000      3.920440000      1.516766000
C        5.579495000      3.174126000     -2.004548000
H        5.157736000      2.175448000     -2.145789000
C        4.177727000      3.260330000      2.869990000
H        3.950271000      2.194727000      2.797097000
C        1.671987000      1.831808000      1.126154000
H        2.051778000      2.852128000      1.190452000
H        1.795753000      1.323573000      2.084243000
H        0.606922000      1.861103000      0.882351000
C        2.379226000      2.003152000     -1.644686000
H        1.314090000      2.074782000     -1.885319000
H        2.893966000      1.564220000     -2.502001000
H        2.766963000      3.001030000     -1.441311000
C        0.176856000     -2.746898000     -1.571518000
H        0.625695000     -2.779838000     -2.569627000
H       -0.795273000     -3.269117000     -1.671292000
H        0.731102000     -3.405219000     -0.891302000
C       -4.026549000      0.277874000      0.822208000
C       -5.012319000      1.241618000      1.153637000
C       -5.549694000      1.279188000      2.441102000
H       -6.302919000      2.027908000      2.666614000
C       -5.143587000      0.380983000      3.416651000
H       -5.569559000      0.422257000      4.413987000
C       -4.197322000     -0.577186000      3.095873000
H       -3.879252000     -1.298998000      3.841758000
C       -3.633818000     -0.650597000      1.815760000
C       -5.574854000      2.253065000      0.202185000
C       -6.702509000      1.922926000     -0.569588000
C       -7.230004000      2.883037000     -1.437533000
H       -8.089786000      2.627072000     -2.050950000
C       -6.674241000      4.154609000     -1.514543000
H       -7.088375000      4.888795000     -2.199214000
C       -5.597150000      4.491361000     -0.701112000
H       -5.176933000      5.492555000     -0.742241000
C       -5.045058000      3.555884000      0.176302000
C       -7.377498000      0.579646000     -0.441256000
H       -6.667204000     -0.226291000     -0.244848000
C       -3.917711000      3.958738000      1.093631000
H       -3.161136000      3.175702000      1.188651000
C       -2.659092000     -1.780238000      1.652286000
C       -3.114066000     -3.025945000      1.182083000
C       -2.230089000     -4.107918000      1.174379000
H       -2.575401000     -5.070708000      0.807358000
C       -0.925265000     -3.966540000      1.635169000
H       -0.247203000     -4.814873000      1.622280000
C       -0.487061000     -2.734102000      2.105013000
H        0.534120000     -2.616500000      2.455503000
C       -1.341422000     -1.629762000      2.121121000
C       -4.524300000     -3.192683000      0.677544000
H       -5.258143000     -2.835474000      1.406983000
C       -0.842357000     -0.295493000      2.609290000
H       -1.037608000      0.490394000      1.871810000
C       -2.624975000      1.876789000     -1.299384000
H       -2.107681000      1.765358000     -2.256806000
H       -1.900040000      2.216705000     -0.556588000
H       -3.424111000      2.609430000     -1.408642000
C       -4.527479000     -0.118666000     -2.108019000
H       -5.251580000      0.693960000     -2.174932000
H       -5.034136000     -1.059893000     -1.886031000
H       -4.013562000     -0.222487000     -3.067960000
H       -4.297605000      4.157412000      2.102455000
H       -3.430216000      4.868841000      0.735155000
H       -7.935616000      0.334563000     -1.348821000
H       -8.088250000      0.591364000      0.393348000
H       -4.738857000     -4.241864000      0.460244000
H       -4.683594000     -2.621138000     -0.244467000
H       -1.336961000      0.006394000      3.538810000
H        0.234914000     -0.331354000      2.791029000
H        4.755098000     -2.539063000     -3.064394000
H        5.885304000     -1.718938000     -1.973603000
H        2.658706000     -0.872152000      2.508499000
H        2.751676000     -2.410503000      3.383264000
H        5.435383000      3.741962000     -2.927130000
H        6.657217000      3.044142000     -1.853689000
H        3.409495000      3.737825000      3.484149000
H        5.131538000      3.349372000      3.403060000
125
[4a][NTf2] E(RwB97XD) =  -4682.37476960
Au       1.220824000      0.317508000     -0.720526000
Au      -1.467169000      0.749782000     -0.678293000
P        2.335353000     -1.451738000      0.280616000
P       -3.197387000     -0.389001000      0.316654000
C        4.106743000     -1.731475000     -0.173722000
C        4.686344000     -0.930242000     -1.183686000
C        6.031689000     -1.114138000     -1.530522000
H        6.455672000     -0.485448000     -2.307610000
C        6.815105000     -2.069512000     -0.906678000
H        7.856579000     -2.195574000     -1.185091000
C        6.247605000     -2.870569000      0.073557000
H        6.840703000     -3.635474000      0.565951000
C        4.911081000     -2.720808000      0.445419000
C        4.002934000      0.133464000     -1.995611000
C        4.171874000      1.487182000     -1.645292000
C        3.718057000      2.471957000     -2.525219000
H        3.846065000      3.517855000     -2.261288000
C        3.107979000      2.129738000     -3.727371000
H        2.766207000      2.906581000     -4.404770000
C        2.927867000      0.789953000     -4.057039000
H        2.442542000      0.521787000     -4.991782000
C        3.371521000     -0.221662000     -3.203253000
C        4.803372000      1.870044000     -0.332236000
H        4.181334000      1.535449000      0.505758000
C        3.158082000     -1.669002000     -3.564475000
H        4.098609000     -2.229802000     -3.566568000
C        4.433670000     -3.678473000      1.494046000
C        4.619297000     -3.370699000      2.853808000
C        4.196740000     -4.289216000      3.816944000
H        4.321870000     -4.050254000      4.869531000
C        3.625271000     -5.500925000      3.442347000
H        3.293089000     -6.203257000      4.201043000
C        3.495657000     -5.819387000      2.095548000
H        3.072632000     -6.776225000      1.801371000
C        3.913082000     -4.925140000      1.106145000
C        5.286696000     -2.086035000      3.275274000
H        4.952897000     -1.233475000      2.678470000
C        3.843440000     -5.330146000     -0.345675000
H        3.614882000     -4.487823000     -1.002219000
C        1.417950000     -3.002991000     -0.036845000
H        1.745847000     -3.804357000      0.626535000
H        1.523005000     -3.309923000     -1.078694000
H        0.363397000     -2.789727000      0.158077000
C        2.178327000     -1.277548000      2.091320000
H        1.124265000     -1.052909000      2.280988000
H        2.762282000     -0.427402000      2.442617000
H        2.452836000     -2.190015000      2.620145000
C        0.151991000      2.042567000     -1.623200000
H        0.403286000      2.905244000     -1.006381000
H       -0.770673000      2.290490000     -2.180304000
H        0.881798000      1.951558000     -2.440395000
C       -3.980793000     -1.720027000     -0.712681000
C       -4.815378000     -2.717330000     -0.150393000
C       -5.408897000     -3.681863000     -0.966773000
H       -6.043485000     -4.432718000     -0.505425000
C       -5.200401000     -3.689408000     -2.337452000
H       -5.668976000     -4.442673000     -2.962847000
C       -4.382636000     -2.721986000     -2.896865000
H       -4.205202000     -2.713815000     -3.968083000
C       -3.767790000     -1.737501000     -2.113335000
C       -5.118211000     -2.843846000      1.310115000
C       -6.241482000     -2.199689000      1.853263000
C       -6.502528000     -2.340381000      3.219934000
H       -7.358075000     -1.827911000      3.651716000
C       -5.693287000     -3.136485000      4.020789000
H       -5.904817000     -3.235201000      5.081324000
C       -4.620256000     -3.822506000      3.459087000
H       -3.999619000     -4.462029000      4.080811000
C       -4.324262000     -3.694772000      2.102149000
C       -7.200267000     -1.420495000      0.986131000
H       -6.707476000     -0.948063000      0.133758000
C       -3.175177000     -4.465791000      1.502967000
H       -2.548015000     -3.837063000      0.864553000
C       -2.918657000     -0.786962000     -2.908446000
C       -3.495022000      0.368973000     -3.464489000
C       -2.722535000      1.169302000     -4.309559000
H       -3.161085000      2.068237000     -4.734429000
C       -1.408652000      0.826911000     -4.613993000
H       -0.816370000      1.461631000     -5.266496000
C       -0.850984000     -0.324554000     -4.070896000
H        0.181610000     -0.584838000     -4.288099000
C       -1.593293000     -1.144093000     -3.218577000
C       -4.919619000      0.744063000     -3.149790000
H       -5.619062000     -0.035701000     -3.469701000
C       -0.966684000     -2.374842000     -2.619217000
H       -1.114730000     -2.399770000     -1.535227000
C       -2.490559000     -1.072315000      1.859278000
H       -1.963791000     -0.235828000      2.328419000
H       -1.760071000     -1.851094000      1.631162000
H       -3.246279000     -1.450092000      2.546763000
C       -4.519863000      0.703701000      0.941542000
H       -5.179846000      0.170850000      1.627589000
H       -5.095544000      1.130830000      0.118344000
H       -4.020685000      1.512987000      1.482351000
H       -3.541178000     -5.286498000      0.875497000
H       -2.544301000     -4.895647000      2.285035000
H       -7.711062000     -0.644901000      1.563278000
H       -7.967540000     -2.091326000      0.581429000
H       -5.197344000      1.676908000     -3.646585000
H       -5.064129000      0.879495000     -2.072991000
H       -1.406873000     -3.291788000     -3.027005000
H        0.108840000     -2.393303000     -2.813506000
H        4.911743000      2.953736000     -0.251804000
H        5.792085000      1.416455000     -0.209629000
H        2.494483000     -2.156369000     -2.840396000
H        2.701333000     -1.763106000     -4.552914000
H        5.087964000     -1.869028000      4.327795000
H        6.372887000     -2.158803000      3.146554000
H        3.085564000     -6.103055000     -0.499603000
H        4.806668000     -5.738692000     -0.673298000
N        0.008175000      2.797753000      1.970878000
S        1.498077000      3.030495000      2.503150000
S       -1.290136000      3.591869000      2.472673000
O        1.613994000      3.537658000      3.862088000
O        2.292576000      1.869773000      2.124166000
O       -1.061198000      4.695886000      3.393860000
O       -2.356917000      2.642610000      2.772669000
C       -1.859999000      4.420988000      0.908300000
C        2.190681000      4.379009000      1.440035000
F       -0.841760000      4.992916000      0.272117000
F       -2.747631000      5.358677000      1.231787000
F       -2.450076000      3.558817000      0.079699000
F        1.536641000      5.520162000      1.636007000
F        2.113698000      4.054110000      0.149392000
F        3.473365000      4.559358000      1.752561000
5
CH2Cl2 E(RwB97XD) =  -959.653818972
C        0.000000000      0.000000000      0.774592000
H       -0.899990000      0.000000000      1.384864000
H        0.899990000      0.000000000      1.384864000
Cl       0.000000000      1.481056000     -0.218155000
Cl       0.000000000     -1.481056000     -0.218155000
52
PMe2ArXyl2 E(RwB97XD) =  -1271.93630260
P        0.238771000     -0.026765000     -1.618784000
C       -2.541088000      0.071035000      0.369368000
C       -3.149492000     -1.193740000      0.307816000
C       -1.174095000      0.204042000      0.964211000
C       -3.228245000      1.218764000     -0.058892000
C        0.030172000      0.126191000      0.230821000
C        3.284228000     -1.072478000      0.324364000
C       -2.437993000     -2.419644000      0.821210000
C        1.246766000      0.248921000      0.947144000
C        2.589721000      0.149945000      0.286705000
C       -1.412854000      0.019812000     -2.441402000
C        2.708498000     -2.278172000      1.026456000
C        0.595037000     -1.829719000     -1.844166000
C        3.181295000      1.290975000     -0.287367000
C        2.466912000      2.616769000     -0.273354000
C       -2.581793000      2.577811000      0.030531000
H       -1.441833000     -2.521842000      0.380406000
H       -2.117113000     -0.746149000     -2.111531000
H       -1.874813000      1.003643000     -2.343972000
H       -1.197310000     -0.137651000     -3.504574000
H        1.637672000     -2.394360000      0.839402000
H       -0.139610000     -2.477051000     -1.356028000
H        1.594946000     -2.071792000     -1.479755000
H        0.574796000     -2.032523000     -2.920208000
H        2.199952000      2.913158000      0.746524000
H       -1.635346000      2.605877000     -0.521239000
C       -4.510158000      1.078896000     -0.594173000
H       -5.040547000      1.961793000     -0.941121000
C       -5.106990000     -0.173437000     -0.692350000
H       -6.100968000     -0.271039000     -1.119112000
C       -4.431652000     -1.300801000     -0.236484000
H       -4.902324000     -2.278227000     -0.301388000
C       -1.142092000      0.410000000      2.349220000
H       -2.085756000      0.469466000      2.884544000
C        0.055731000      0.532707000      3.036423000
H        0.061180000      0.694055000      4.109987000
C        1.246814000      0.443625000      2.329733000
H        2.198787000      0.530885000      2.845796000
C        4.445637000      1.176522000     -0.867353000
H        4.903165000      2.052588000     -1.319296000
C        5.122189000     -0.039272000     -0.869925000
H        6.102445000     -0.115738000     -1.331272000
C        4.546077000     -1.153257000     -0.271285000
H        5.079962000     -2.099868000     -0.256571000
H       -2.349818000      2.840025000      1.068301000
H       -3.237510000      3.350944000     -0.377984000
H       -2.296738000     -2.367752000      1.906509000
H       -3.006050000     -3.325954000      0.596352000
H        3.215206000     -3.193027000      0.707753000
H        2.833035000     -2.188947000      2.111832000
H        3.091489000      3.402501000     -0.705998000
H        1.535792000      2.565494000     -0.849088000
5
AuMe E(RwB97XD) =  -175.685185601
Au       0.000000000      0.000000000      0.219491000
C        0.000000000      0.000000000     -1.805693000
H        0.000000000      1.032326000     -2.168533000
H        0.894020000     -0.516163000     -2.168533000
H       -0.894020000     -0.516163000     -2.168533000
10
AuMe(CH2Cl2) E(RwB97XD) =  -1135.35422783
Au       0.862613000     -0.052826000      0.015494000
C        2.630764000      0.934120000     -0.144731000
H        3.347166000      0.548335000      0.589195000
H        3.052068000      0.802462000     -1.147573000
H        2.484526000      2.004443000      0.037620000
C       -2.574259000     -0.304741000     -0.655541000
H       -2.182859000     -0.105147000     -1.649744000
H       -3.497457000     -0.879130000     -0.679527000
Cl      -1.361720000     -1.341323000      0.193589000
Cl      -2.855272000      1.225208000      0.184509000
105
5a E(RwB97XD) =  -2679.66014702
Au      -0.000592000     -0.005932000      0.226700000
P        2.337725000     -0.299242000      0.037373000
C        5.538385000     -0.332999000     -0.694264000
C        5.696795000     -0.878015000     -1.980716000
C        4.840939000      0.982050000     -0.517920000
C        6.143485000     -0.941956000      0.420010000
C        3.479675000      1.145774000     -0.149037000
C        0.684877000      3.334607000     -0.364387000
C        5.170767000     -0.168384000     -3.203231000
C        2.996543000      2.454842000      0.065088000
C        1.634103000      2.848934000      0.553350000
C        2.957290000     -1.350379000      1.393576000
C        0.912820000      3.201801000     -1.848284000
C        2.498543000     -1.347762000     -1.452881000
C        1.404215000      2.935289000      1.938153000
C        2.421665000      2.423818000      2.925093000
C        6.127051000     -0.285216000      1.778370000
H        4.227879000      0.348286000     -3.009583000
H        3.921044000     -1.796811000      1.146772000
H        3.034243000     -0.777726000      2.319360000
H        2.221608000     -2.143621000      1.539948000
H        1.070064000      2.152304000     -2.125183000
H        3.486402000     -1.797045000     -1.546571000
H        2.264703000     -0.760399000     -2.343641000
H        1.753122000     -2.140436000     -1.359209000
H        3.393212000      2.909508000      2.785229000
H        5.181463000      0.220112000      1.986681000
C        6.816190000     -2.153779000      0.244021000
H        7.268377000     -2.638530000      1.105020000
C        6.923424000     -2.731969000     -1.015654000
H        7.443210000     -3.677458000     -1.138207000
C        6.378991000     -2.088626000     -2.121747000
H        6.485991000     -2.525797000     -3.110821000
C        5.652838000      2.101605000     -0.704495000
H        6.690380000      1.947329000     -0.984912000
C        5.161588000      3.386496000     -0.526704000
H        5.804097000      4.247932000     -0.677993000
C        3.845505000      3.552325000     -0.134094000
H        3.448740000      4.548763000      0.033897000
C        0.223093000      3.529067000      2.389961000
H        0.044025000      3.610408000      3.458575000
C       -0.702853000      4.045886000      1.490569000
H       -1.604364000      4.528586000      1.855937000
C       -0.477284000      3.936359000      0.122602000
H       -1.206551000      4.329919000     -0.580365000
H        6.915184000      0.474275000      1.839986000
H        6.307887000     -1.018367000      2.568741000
H        5.886772000      0.589064000     -3.542647000
H        5.017070000     -0.871843000     -4.025793000
H        0.054511000      3.577114000     -2.411221000
H        1.800547000      3.754817000     -2.172164000
H        2.094812000      2.602637000      3.952224000
H        2.582504000      1.347861000      2.804829000
P       -2.338870000      0.293537000      0.043113000
C       -1.642388000     -2.854373000      0.562041000
C       -1.392378000     -2.925846000      1.944384000
C       -3.008131000     -2.456784000      0.085282000
C       -0.709244000     -3.356579000     -0.363549000
C       -3.485595000     -1.147456000     -0.137886000
C       -6.118167000      0.987114000      0.411215000
C       -2.380848000     -2.379161000      2.941843000
C       -4.848521000     -0.978094000     -0.497737000
C       -5.533162000      0.341412000     -0.691274000
C       -2.960341000      1.331251000      1.411045000
C       -6.113266000      0.373613000      1.790087000
C       -2.502473000      1.342769000     -1.446015000
C       -5.692467000      0.860220000     -1.990374000
C       -5.185845000      0.112271000     -3.197962000
C       -0.953595000     -3.232797000     -1.845622000
H       -2.466709000     -1.290829000      2.852770000
H       -3.870188000      1.860168000      1.124558000
H       -3.151109000      0.717254000      2.292988000
H       -2.181942000      2.056745000      1.652854000
H       -5.287426000     -0.324219000      1.938144000
H       -3.491326000      1.789793000     -1.539270000
H       -2.268253000      0.754997000     -2.336542000
H       -1.758897000      2.136824000     -1.354232000
H       -5.885191000     -0.684597000     -3.476076000
H       -1.111722000     -2.184846000     -2.127530000
C        0.453011000     -3.965834000      0.113282000
H        1.169770000     -4.371531000     -0.595625000
C        0.694555000     -4.067042000      1.479264000
H        1.594365000     -4.558403000      1.837349000
C       -0.212530000     -3.529817000      2.385758000
H       -0.019556000     -3.601822000      3.452605000
C       -3.866054000     -3.550682000     -0.094804000
H       -3.474402000     -4.548085000      0.079248000
C       -5.185026000     -3.379927000     -0.475792000
H       -5.835187000     -4.238497000     -0.609778000
C       -5.669585000     -2.093933000     -0.664316000
H       -6.708631000     -1.936050000     -0.936958000
C       -6.353771000      2.078043000     -2.155356000
H       -6.461103000      2.493752000     -3.153577000
C       -6.878168000      2.757705000     -1.059958000
H       -7.382753000      3.708870000     -1.200901000
C       -6.771180000      2.207345000      0.210660000
H       -7.208374000      2.718801000      1.064100000
H       -1.846116000     -3.785775000     -2.156262000
H       -0.102553000     -3.613749000     -2.415690000
H       -3.381329000     -2.795988000      2.787411000
H       -2.070334000     -2.605908000      3.964650000
H       -6.057674000      1.145443000      2.562659000
H       -7.042156000     -0.186058000      1.951051000
H       -5.086137000      0.781429000     -4.056447000
H       -4.218929000     -0.363476000     -3.016515000
58
CH3AuAu(PMe2ArXyl2)+ E(RwB97XD) =  -1583.37381431
Au      -3.438446000     -0.272131000     -0.157727000
Au      -0.890364000     -1.040136000      0.142905000
P        1.387628000     -0.882644000      0.243026000
C       -3.882019000     -2.262583000     -0.032201000
H       -3.668960000     -2.673788000      0.958301000
H       -3.370176000     -2.863382000     -0.789276000
H       -4.963620000     -2.311940000     -0.213622000
C        2.001094000      0.837516000     -0.078729000
C        3.383691000      1.099451000     -0.249278000
C        3.823554000      2.397175000     -0.516840000
H        4.888050000      2.566631000     -0.646072000
C        2.931596000      3.453405000     -0.613269000
H        3.286513000      4.457808000     -0.819945000
C        1.580616000      3.210985000     -0.431334000
H        0.869281000      4.028938000     -0.489961000
C        1.096349000      1.925181000     -0.164009000
C        4.468338000      0.070798000     -0.147299000
C        4.951112000     -0.548071000     -1.314400000
C        5.981689000     -1.483703000     -1.203821000
H        6.345837000     -1.980055000     -2.099190000
C        6.544507000     -1.778928000      0.033220000
H        7.339385000     -2.515152000      0.106118000
C        6.101549000     -1.117569000      1.172839000
H        6.563008000     -1.323465000      2.134741000
C        5.074830000     -0.172646000      1.097670000
C        4.394703000     -0.200137000     -2.671968000
H        3.315700000     -0.029788000     -2.646131000
C        4.681694000      0.605832000      2.328815000
H        3.608909000      0.806199000      2.373459000
C       -0.394123000      1.892936000      0.031748000
C       -1.234454000      1.868636000     -1.086524000
C       -2.628675000      2.004835000     -0.898064000
H       -3.271956000      2.089819000     -1.770173000
C       -3.161923000      2.175124000      0.388834000
H       -4.218819000      2.390185000      0.520055000
C       -2.298419000      2.194553000      1.497185000
H       -2.710788000      2.335172000      2.491347000
C       -0.925228000      2.062530000      1.334967000
C       -0.680749000      1.707786000     -2.476080000
H       -0.139613000      2.606930000     -2.789442000
C       -0.014142000      2.080945000      2.531729000
H        0.496006000      1.117658000      2.641920000
C        2.030207000     -1.468831000      1.845668000
H        1.557939000     -2.435060000      2.043096000
H        1.755126000     -0.776008000      2.642770000
H        3.112829000     -1.599537000      1.812513000
C        2.080589000     -2.050397000     -0.975681000
H        3.156848000     -2.175372000     -0.862282000
H        1.840174000     -1.721201000     -1.988385000
H        1.586134000     -3.009323000     -0.797264000
H        5.188514000      1.577786000      2.338079000
H        4.970255000      0.072077000      3.238069000
H        4.601959000     -0.993562000     -3.394505000
H        4.853319000      0.721410000     -3.048996000
H       -1.481240000      1.523429000     -3.196017000
H        0.026336000      0.873502000     -2.524385000
H        0.761575000      2.846666000      2.432957000
H       -0.575312000      2.273299000      3.448680000
63
CH3(CH2Cl2)AuAu(PMe2ArXyl2)+ E(RwB97XD) =  -2543.03143107
Au      -3.069123000     -0.947654000     -0.351339000
Au      -0.381960000     -0.777981000     -0.327804000
P        1.894687000     -0.763835000     -0.069059000
C       -2.646792000     -1.460908000     -2.274300000
H       -2.102671000     -2.405556000     -2.348510000
H       -2.111488000     -0.674659000     -2.812625000
H       -3.644142000     -1.583732000     -2.717172000
C        2.677230000      0.904597000      0.072696000
C        4.062850000      1.054416000      0.334578000
C        4.613785000      2.329816000      0.466565000
H        5.677402000      2.417103000      0.666685000
C        3.832149000      3.468430000      0.339202000
H        4.274263000      4.453733000      0.446120000
C        2.482650000      3.330413000      0.062976000
H        1.859200000      4.211261000     -0.055088000
C        1.888670000      2.069973000     -0.077108000
C        5.039592000     -0.074742000      0.464748000
C        5.714484000     -0.535229000     -0.680141000
C        6.640467000     -1.572719000     -0.544756000
H        7.150291000     -1.947280000     -1.428122000
C        6.918091000     -2.120301000      0.702606000
H        7.636576000     -2.929573000      0.792715000
C        6.291676000     -1.615677000      1.836779000
H        6.526408000     -2.025985000      2.815138000
C        5.359413000     -0.580312000      1.737294000
C        5.495402000      0.101793000     -2.030218000
H        4.455117000      0.394278000     -2.190264000
C        4.741417000     -0.004512000      2.986728000
H        3.697916000      0.282502000      2.836941000
C        0.426667000      2.133333000     -0.413459000
C        0.033365000      2.177280000     -1.764401000
C       -1.310336000      2.410108000     -2.068480000
H       -1.619740000      2.445463000     -3.109484000
C       -2.245725000      2.608250000     -1.058101000
H       -3.285756000      2.797046000     -1.306947000
C       -1.848738000      2.557611000      0.274421000
H       -2.579819000      2.704683000      1.064255000
C       -0.514956000      2.318601000      0.615619000
C        1.042831000      1.971372000     -2.864111000
H        1.827160000      2.735022000     -2.834232000
C       -0.096788000      2.250328000      2.061673000
H        0.411020000      1.303421000      2.279177000
C        2.299105000     -1.766041000      1.401281000
H        1.749052000     -2.705667000      1.299390000
H        1.955774000     -1.259217000      2.305328000
H        3.365078000     -1.982085000      1.469112000
C        2.650965000     -1.676166000     -1.457101000
H        3.706823000     -1.878720000     -1.274759000
H        2.526551000     -1.119830000     -2.388365000
H        2.113875000     -2.624677000     -1.544755000
H        5.279506000      0.898658000      3.297153000
H        4.788176000     -0.720664000      3.811191000
H        5.792231000     -0.576016000     -2.834798000
H        6.098580000      1.012637000     -2.121036000
H        0.564635000      2.010541000     -3.845682000
H        1.539340000      0.999368000     -2.765906000
H        0.602604000      3.053330000      2.316905000
H       -0.963393000      2.330273000      2.722620000
C       -5.394250000     -0.001264000      2.159828000
H       -5.625541000      0.225287000      3.197982000
H       -5.914320000     -0.887380000      1.804204000
Cl      -5.815141000      1.380172000      1.141820000
Cl      -3.623376000     -0.370852000      2.118893000
4
BH3 E(RwB97XD) =  -26.6005281188
5        0.000000000      0.000346000      0.000029000
1        1.035378000      0.596356000     -0.000049000
1       -1.035336000      0.596428000     -0.000049000
1       -0.000042000     -1.194516000     -0.000048000
61
1a�BH3 E(RwB97XD) =  -1474.31929780
Au      -1.442146000     -1.573492000      0.035380000
P        0.251872000     -0.215916000     -0.984589000
C        3.305703000      0.172381000      0.285010000
C        4.281731000      0.325603000     -0.713488000
C        2.273160000      1.234975000      0.494087000
C        3.322135000     -0.939836000      1.144535000
C        0.927824000      1.148213000      0.078184000
C       -2.067646000      2.778107000     -0.753054000
C        4.254892000      1.512996000     -1.641867000
C        0.022662000      2.149085000      0.513833000
C       -1.457816000      2.073523000      0.297791000
C        1.570925000     -1.301470000     -1.635783000
C       -1.268285000      3.687478000     -1.653181000
C       -0.286058000      0.578409000     -2.543440000
C       -2.236560000      1.350379000      1.223217000
C       -1.611828000      0.725241000      2.446893000
C        2.260768000     -1.128097000      2.200158000
H        3.280470000      1.611351000     -2.133686000
H        2.335715000     -0.749648000     -2.184003000
H        2.030893000     -1.907134000     -0.856621000
H        1.049409000     -1.970590000     -2.327805000
H       -1.761563000      3.815652000     -2.620450000
H        0.477090000      1.266308000     -2.916229000
H       -1.234034000      1.097320000     -2.414113000
H       -0.432292000     -0.223838000     -3.271668000
H       -1.269455000      1.498242000      3.144533000
H        1.300492000     -1.405993000      1.745647000
C        4.316471000     -1.906163000      0.975119000
H        4.333073000     -2.771312000      1.632692000
C        5.276462000     -1.772119000     -0.022002000
H        6.041679000     -2.532932000     -0.144764000
C        5.257767000     -0.661622000     -0.859372000
H        6.007611000     -0.557355000     -1.639005000
C        2.700959000      2.344960000      1.232735000
H        3.742864000      2.392514000      1.535284000
C        1.825483000      3.356434000      1.592861000
H        2.176481000      4.211462000      2.161823000
C        0.486020000      3.241213000      1.248225000
H       -0.227949000      3.996545000      1.562543000
C       -3.613481000      1.253417000      1.015090000
H       -4.215307000      0.673472000      1.709421000
C       -4.214808000      1.885497000     -0.068570000
H       -5.284752000      1.790042000     -0.227287000
C       -3.448305000      2.657650000     -0.933604000
H       -3.922330000      3.179327000     -1.760744000
H        2.091409000     -0.213283000      2.775878000
H        2.538907000     -1.925591000      2.893536000
H        4.432296000      2.450062000     -1.103705000
H        5.018839000      1.418921000     -2.417613000
H       -1.167811000      4.679508000     -1.197275000
H       -0.257309000      3.313190000     -1.827912000
H       -2.332052000      0.091117000      2.969402000
H       -0.735224000      0.115574000      2.200351000
C       -2.846362000     -2.752308000      0.990458000
H       -2.701687000     -3.820893000      0.798288000
H       -2.743646000     -2.582123000      2.072164000
H       -3.868457000     -2.487423000      0.697687000
H       -3.058794000     -3.269358000     -1.717986000
H       -2.828536000     -1.308186000     -2.291926000
H       -1.271272000     -2.636783000     -2.508153000
B       -2.316841000     -2.355442000     -1.969503000
61
TS3 E(RwB97XD) =  -1474.29353813
Au       1.325164000     -1.597733000      0.152432000
P       -0.359111000     -0.162089000      1.164246000
C       -3.193419000      0.353552000     -0.406582000
C       -4.137282000      0.795574000      0.533831000
C       -2.020140000      1.214192000     -0.747910000
C       -3.367567000     -0.865054000     -1.088636000
C       -0.720539000      1.037768000     -0.220883000
C        2.357364000      2.381001000      0.731698000
C       -4.036755000      2.152468000      1.186683000
C        0.316259000      1.882717000     -0.691600000
C        1.772200000      1.731386000     -0.363695000
C       -1.587748000     -1.507916000      1.378882000
C        1.581948000      3.302105000      1.639656000
C       -0.816373000      0.845796000      2.627400000
C        2.571933000      0.999092000     -1.269739000
C        2.002067000      0.444718000     -2.553334000
C       -2.370033000     -1.321527000     -2.123777000
H       -3.005570000      2.499897000      1.280655000
H       -2.571756000     -1.129234000      1.654866000
H       -1.655801000     -2.153507000      0.505230000
H       -1.185056000     -2.097698000      2.208861000
H        1.655075000      2.977779000      2.683127000
H       -1.877566000      1.090799000      2.534777000
H       -0.230669000      1.760127000      2.687268000
H       -0.661834000      0.257417000      3.533233000
H        1.914332000      1.237546000     -3.305844000
H       -1.381349000     -1.493827000     -1.680694000
C       -4.466242000     -1.662238000     -0.768529000
H       -4.601711000     -2.611616000     -1.279569000
C       -5.379139000     -1.259463000      0.202109000
H       -6.222375000     -1.896620000      0.452062000
C       -5.218492000     -0.036192000      0.841150000
H       -5.943075000      0.288349000      1.583201000
C       -2.268501000      2.229466000     -1.675864000
H       -3.275867000      2.337463000     -2.066622000
C       -1.262309000      3.085712000     -2.093329000
H       -1.471904000      3.877614000     -2.805228000
C        0.020920000      2.899449000     -1.604617000
H        0.830442000      3.539203000     -1.942690000
C        3.929856000      0.842294000     -0.997777000
H        4.543092000      0.259589000     -1.679842000
C        4.503436000      1.426719000      0.128542000
H        5.561522000      1.291046000      0.332071000
C        3.725123000      2.206144000      0.970727000
H        4.175464000      2.694961000      1.830931000
H       -2.237474000     -0.569859000     -2.909117000
H       -2.695233000     -2.253541000     -2.592464000
H       -4.571149000      2.901387000      0.590247000
H       -4.491824000      2.141698000      2.180972000
H        1.998801000      4.313910000      1.588749000
H        0.526827000      3.368700000      1.367995000
H        2.654736000     -0.332305000     -2.959060000
H        1.006030000      0.016592000     -2.416754000
C        1.965811000     -2.947337000     -1.296086000
H        1.821875000     -3.987250000     -0.978113000
H        1.430453000     -2.811500000     -2.243305000
H        3.035709000     -2.800924000     -1.493029000
H        2.747279000     -1.136466000      1.953857000
H        1.780232000      0.481532000      2.687145000
H        1.078081000     -1.392654000      3.135326000
B        1.720946000     -0.679791000      2.405202000
61
TS3_fw E(RwB97XD) =  -1474.33338052
Au      -0.989012000     -2.450250000     -0.141097000
P        0.156208000      0.532637000     -1.328345000
C        2.971573000      0.742391000      0.406233000
C        3.812380000      1.535893000     -0.390514000
C        1.714212000      1.328704000      0.966199000
C        3.327221000     -0.574757000      0.744776000
C        0.448011000      1.303929000      0.334910000
C       -2.395508000      3.022501000     -0.431346000
C        3.487518000      2.980288000     -0.677276000
C       -0.640139000      1.927369000      0.994863000
C       -2.030302000      1.987220000      0.445725000
C        1.525978000     -0.547029000     -1.860125000
C       -1.459999000      4.166848000     -0.739402000
C        0.196337000      1.849616000     -2.587176000
C       -2.983756000      1.055385000      0.895360000
C       -2.647016000      0.040630000      1.958322000
C        2.436302000     -1.410560000      1.627055000
H        2.418553000      3.139770000     -0.838198000
H        2.456473000     -0.006792000     -2.028126000
H        1.682616000     -1.362602000     -1.154521000
H        1.179671000     -0.976391000     -2.804695000
H       -1.683622000      4.610850000     -1.713358000
H        1.063340000      2.501801000     -2.465565000
H       -0.723759000      2.432397000     -2.557037000
H        0.256923000      1.353270000     -3.560285000
H       -2.675424000      0.502051000      2.952568000
H        1.432827000     -1.514878000      1.196783000
C        4.505620000     -1.107536000      0.220714000
H        4.777848000     -2.131995000      0.459779000
C        5.323418000     -0.345968000     -0.608298000
H        6.231839000     -0.776699000     -1.018955000
C        4.982976000      0.969492000     -0.902543000
H        5.630839000      1.570602000     -1.534971000
C        1.859949000      1.945540000      2.212914000
H        2.842363000      1.946124000      2.675131000
C        0.789206000      2.548938000      2.852478000
H        0.922019000      3.025787000      3.818340000
C       -0.452201000      2.538041000      2.236451000
H       -1.305537000      3.008855000      2.714995000
C       -4.272102000      1.104006000      0.363285000
H       -5.008052000      0.373370000      0.687725000
C       -4.618644000      2.069826000     -0.575850000
H       -5.619858000      2.085218000     -0.996192000
C       -3.690867000      3.032396000     -0.955723000
H       -3.974621000      3.814309000     -1.655114000
H        2.311415000     -0.954043000      2.614783000
H        2.849110000     -2.413220000      1.762634000
H        3.776027000      3.615524000      0.168589000
H        4.026806000      3.336231000     -1.558939000
H       -1.578738000      4.953340000      0.015673000
H       -0.408545000      3.873090000     -0.726688000
H       -3.365019000     -0.783658000      1.950954000
H       -1.646269000     -0.380241000      1.826884000
C       -0.085918000     -4.096392000      0.698969000
H        0.896679000     -4.275938000      0.242716000
H        0.070309000     -3.962880000      1.777048000
H       -0.683944000     -5.006352000      0.560242000
H       -1.969888000     -1.028501000     -0.575741000
H       -2.382976000      0.270524000     -1.876300000
H       -1.217383000     -1.206329000     -2.560669000
B       -1.483743000     -0.490610000     -1.621539000
110
TS4_bw E(RwB97XD) =  -2855.39199756
Au       1.511748000     -1.338027000     -0.863942000
Au      -1.060398000     -0.649059000     -0.771747000
P        2.320661000      0.816905000     -0.242418000
P       -3.122419000      0.343356000     -0.685609000
C        4.113990000      0.956091000      0.164723000
C        4.870827000     -0.234154000      0.225443000
C        6.241232000     -0.172853000      0.506860000
H        6.805954000     -1.099289000      0.547402000
C        6.873936000      1.037975000      0.734621000
H        7.937464000      1.069787000      0.948919000
C        6.131695000      2.210049000      0.690288000
H        6.610722000      3.167257000      0.873192000
C        4.764428000      2.189165000      0.412009000
C        4.347928000     -1.629149000      0.032816000
C        4.492626000     -2.253621000     -1.222581000
C        4.222321000     -3.620726000     -1.332680000
H        4.337192000     -4.106677000     -2.297478000
C        3.815746000     -4.356744000     -0.225654000
H        3.619343000     -5.420040000     -0.323831000
C        3.649827000     -3.727744000      1.004829000
H        3.322485000     -4.301031000      1.867821000
C        3.913264000     -2.365118000      1.154070000
C        4.957393000     -1.466836000     -2.421598000
H        4.405361000     -0.526191000     -2.520700000
C        3.731119000     -1.691308000      2.488905000
H        4.646690000     -1.187064000      2.814488000
C        4.081932000      3.522503000      0.408550000
C        4.078063000      4.297582000     -0.765144000
C        3.453338000      5.546466000     -0.746806000
H        3.431175000      6.141405000     -1.655936000
C        2.869093000      6.032423000      0.418015000
H        2.380605000      7.002210000      0.417207000
C        2.926375000      5.282932000      1.587621000
H        2.493818000      5.673990000      2.504572000
C        3.545895000      4.030487000      1.604854000
C        4.759121000      3.813602000     -2.020555000
H        4.599855000      2.746002000     -2.191402000
C        3.667925000      3.271757000      2.903100000
H        3.553567000      2.193996000      2.766361000
C        1.348499000      1.514224000      1.138387000
H        1.514466000      2.585952000      1.255100000
H        1.588118000      0.991074000      2.065662000
H        0.295500000      1.333267000      0.902341000
C        1.923360000      1.932045000     -1.636711000
H        0.866709000      1.766527000     -1.869023000
H        2.510737000      1.656091000     -2.515481000
H        2.077215000      2.983821000     -1.395853000
C        0.647375000     -3.105190000     -1.539528000
H        0.863868000     -3.212378000     -2.609721000
H       -0.429977000     -3.248209000     -1.402920000
H        1.158696000     -3.906737000     -0.990630000
C       -4.196208000     -0.141856000      0.739602000
C       -5.539977000      0.299059000      0.841474000
C       -6.326306000     -0.100833000      1.922841000
H       -7.351876000      0.251813000      1.976830000
C       -5.817542000     -0.925184000      2.915312000
H       -6.440040000     -1.229975000      3.750502000
C       -4.501738000     -1.347402000      2.830730000
H       -4.085785000     -1.985923000      3.603988000
C       -3.677338000     -0.969954000      1.762889000
C       -6.218409000      1.209320000     -0.136258000
C       -6.991906000      0.661744000     -1.175523000
C       -7.636279000      1.525713000     -2.063361000
H       -8.218255000      1.109142000     -2.880922000
C       -7.541709000      2.904818000     -1.909192000
H       -8.041081000      3.565527000     -2.611529000
C       -6.824313000      3.435960000     -0.843757000
H       -6.773981000      4.512320000     -0.703723000
C       -6.170990000      2.599692000      0.065612000
C       -7.152909000     -0.830034000     -1.324702000
H       -6.226106000     -1.368667000     -1.112430000
C       -5.482972000      3.196641000      1.268372000
H       -4.578440000      2.651458000      1.546914000
C       -2.280619000     -1.512629000      1.870095000
C       -2.011323000     -2.820938000      1.426577000
C       -0.761160000     -3.381724000      1.695413000
H       -0.545149000     -4.387039000      1.345287000
C        0.207080000     -2.663881000      2.388097000
H        1.177011000     -3.110275000      2.582887000
C       -0.062641000     -1.367490000      2.812797000
H        0.695228000     -0.806276000      3.352722000
C       -1.304217000     -0.776071000      2.566216000
C       -3.044249000     -3.597291000      0.651922000
H       -3.946822000     -3.775858000      1.245749000
C       -1.589095000      0.628490000      3.031139000
H       -1.880043000      1.271668000      2.192532000
C       -2.909654000      2.157597000     -0.676366000
H       -2.203013000      2.401513000     -1.474558000
H       -2.485061000      2.482838000      0.275618000
H       -3.851375000      2.674340000     -0.864507000
C       -3.974184000      0.004781000     -2.264396000
H       -4.871269000      0.609539000     -2.392826000
H       -4.218746000     -1.057071000     -2.335369000
H       -3.260349000      0.246618000     -3.056962000
H       -6.151941000      3.169639000      2.136542000
H       -5.216635000      4.241272000      1.087383000
H       -7.479619000     -1.088914000     -2.335115000
H       -7.906297000     -1.205603000     -0.622545000
H       -2.646428000     -4.564257000      0.334661000
H       -3.354668000     -3.048424000     -0.245105000
H       -2.413758000      0.651484000      3.751631000
H       -0.709054000      1.069794000      3.504997000
H        4.821408000     -2.041685000     -3.340808000
H        6.018559000     -1.207633000     -2.336487000
H        2.944339000     -0.929488000      2.435384000
H        3.447408000     -2.414443000      3.257110000
H        4.400123000      4.360489000     -2.896081000
H        5.842285000      3.966544000     -1.950909000
H        2.920526000      3.610121000      3.625510000
H        4.657166000      3.433246000      3.347100000
110
TS4 E(RwB97XD) =  -2855.34331177
Au       1.384006000     -2.468842000     -1.134392000
Au      -0.762931000     -0.891564000     -0.682568000
P        2.077930000      0.905616000     -0.016973000
P       -2.594772000      0.486316000     -0.441148000
C        3.836200000      1.478484000      0.203459000
C        4.784026000      0.442387000      0.353182000
C        6.144668000      0.728806000      0.490479000
H        6.849554000     -0.089929000      0.602742000
C        6.590314000      2.042524000      0.486790000
H        7.647835000      2.263495000      0.592589000
C        5.667839000      3.072991000      0.358026000
H        6.003080000      4.106305000      0.367360000
C        4.301526000      2.813260000      0.220844000
C        4.371248000     -0.995481000      0.398119000
C        4.244007000     -1.723203000     -0.795776000
C        3.803949000     -3.058479000     -0.731121000
H        3.793237000     -3.660209000     -1.638583000
C        3.544729000     -3.663629000      0.510237000
H        3.237901000     -4.704269000      0.547553000
C        3.708022000     -2.936095000      1.680450000
H        3.515370000     -3.404862000      2.640752000
C        4.109653000     -1.597836000      1.639544000
C        4.527499000     -1.083659000     -2.128623000
H        3.805295000     -0.285443000     -2.336355000
C        4.201150000     -0.800265000      2.912947000
H        5.194248000     -0.360204000      3.045832000
C        3.405732000      4.009866000      0.122052000
C        3.188840000      4.620306000     -1.125912000
C        2.352517000      5.737059000     -1.196675000
H        2.169541000      6.202645000     -2.161518000
C        1.759399000      6.255978000     -0.051051000
H        1.104139000      7.119367000     -0.120144000
C        2.018275000      5.676023000      1.185806000
H        1.575460000      6.095469000      2.085362000
C        2.854624000      4.561726000      1.292060000
C        3.858107000      4.107820000     -2.376461000
H        3.979245000      3.022404000     -2.364963000
C        3.187494000      4.005858000      2.654532000
H        3.317261000      2.922006000      2.638885000
C        1.136480000      1.655009000      1.377840000
H        1.051082000      2.742547000      1.317222000
H        1.597066000      1.374005000      2.328758000
H        0.138483000      1.212209000      1.351650000
C        1.429689000      1.844743000     -1.465276000
H        0.449728000      1.417714000     -1.704256000
H        2.075500000      1.676190000     -2.331445000
H        1.323265000      2.917286000     -1.292956000
C       -0.184505000     -3.165404000     -2.299140000
H       -0.537027000     -2.468919000     -3.063629000
H       -1.033223000     -3.555608000     -1.732887000
H        0.319364000     -4.004454000     -2.796972000
C       -3.859844000     -0.056501000      0.799465000
C       -5.173397000      0.475356000      0.819356000
C       -6.083271000      0.056074000      1.791741000
H       -7.082439000      0.480820000      1.781292000
C       -5.730271000     -0.876949000      2.754561000
H       -6.447909000     -1.193239000      3.504570000
C       -4.447618000     -1.398580000      2.745376000
H       -4.150780000     -2.128419000      3.492121000
C       -3.505463000     -1.005911000      1.787920000
C       -5.700119000      1.482217000     -0.155421000
C       -6.398473000      1.034888000     -1.293170000
C       -6.894090000      1.978534000     -2.192848000
H       -7.418387000      1.640366000     -3.082394000
C       -6.718344000      3.340550000     -1.964578000
H       -7.096397000      4.064535000     -2.680267000
C       -6.076193000      3.772648000     -0.811100000
H       -5.965042000      4.836066000     -0.616631000
C       -5.579826000      2.853989000      0.119412000
C       -6.616889000     -0.436245000     -1.541122000
H       -5.694276000     -1.012411000     -1.423536000
C       -4.993848000      3.353389000      1.417711000
H       -4.237616000      2.678270000      1.823092000
C       -2.170249000     -1.670992000      1.943392000
C       -1.968834000     -2.945975000      1.382039000
C       -0.772889000     -3.616928000      1.646843000
H       -0.609116000     -4.598822000      1.211130000
C        0.206336000     -3.036913000      2.446120000
H        1.132883000     -3.567720000      2.637251000
C        0.000535000     -1.775385000      2.994332000
H        0.764284000     -1.325344000      3.622916000
C       -1.193683000     -1.085770000      2.768625000
C       -3.016431000     -3.576729000      0.501263000
H       -3.933429000     -3.792795000      1.060141000
C       -1.440239000      0.246550000      3.428281000
H       -1.800192000      0.993094000      2.713970000
C       -2.159821000      2.219284000     -0.059706000
H       -1.323284000      2.503512000     -0.702984000
H       -1.855321000      2.330036000      0.982115000
H       -3.006470000      2.874254000     -0.272227000
C       -3.321219000      0.620640000     -2.113532000
H       -4.066927000      1.411046000     -2.183752000
H       -3.750811000     -0.335293000     -2.419185000
H       -2.489266000      0.852135000     -2.785079000
H       -5.782636000      3.442513000      2.173964000
H       -4.543962000      4.342002000      1.291511000
H       -7.004515000     -0.608152000     -2.548288000
H       -7.339431000     -0.847676000     -0.827210000
H       -2.650300000     -4.512916000      0.072834000
H       -3.295672000     -2.910290000     -0.322949000
H       -2.207084000      0.159799000      4.206584000
H       -0.528736000      0.629874000      3.892797000
H        4.462027000     -1.817355000     -2.935621000
H        5.522926000     -0.630328000     -2.148088000
H        3.485055000      0.029352000      2.894295000
H        3.978889000     -1.422642000      3.782972000
H        3.286870000      4.383558000     -3.267041000
H        4.860376000      4.540356000     -2.479515000
H        2.406713000      4.250772000      3.379568000
H        4.127220000      4.436199000      3.020599000
110
A E(RwB97XD) =  -2855.36454975
Au       0.449606000     -2.905064000     -1.416320000
Au      -0.081968000     -0.170588000     -0.068343000
P        1.916862000      1.168433000     -0.017255000
P       -2.312206000      0.699694000     -0.428687000
C        3.709253000      0.844195000      0.347542000
C        4.131134000     -0.479219000      0.575576000
C        5.464184000     -0.753067000      0.910428000
H        5.754004000     -1.785249000      1.081733000
C        6.399180000      0.259946000      1.016475000
H        7.429021000      0.037803000      1.276721000
C        6.002259000      1.564842000      0.763143000
H        6.725908000      2.372723000      0.815495000
C        4.683709000      1.876134000      0.425934000
C        3.291791000     -1.710960000      0.452794000
C        3.222201000     -2.354560000     -0.791719000
C        2.659804000     -3.646829000     -0.860217000
H        2.751548000     -4.214597000     -1.783906000
C        2.196813000     -4.276931000      0.307888000
H        1.812430000     -5.290476000      0.253961000
C        2.259955000     -3.613466000      1.526573000
H        1.899743000     -4.102188000      2.425351000
C        2.794252000     -2.327803000      1.614017000
C        3.786885000     -1.716952000     -2.032700000
H        3.320215000     -0.745025000     -2.221023000
C        2.829041000     -1.604386000      2.932619000
H        3.850518000     -1.331907000      3.215652000
C        4.454729000      3.328894000      0.131530000
C        4.628009000      3.796426000     -1.184072000
C        4.448448000      5.156887000     -1.446007000
H        4.562815000      5.520847000     -2.463552000
C        4.141755000      6.045306000     -0.421449000
H        3.997635000      7.099334000     -0.639107000
C        4.041240000      5.584814000      0.886503000
H        3.831534000      6.282159000      1.693064000
C        4.214575000      4.230848000      1.183226000
C        5.060017000      2.872213000     -2.295985000
H        4.610181000      1.880487000     -2.214245000
C        4.176066000      3.770049000      2.619036000
H        3.772341000      2.760264000      2.719729000
C        1.408866000      2.500555000      1.134610000
H        1.969736000      3.421231000      0.980850000
H        1.527888000      2.154905000      2.164339000
H        0.350465000      2.701523000      0.961625000
C        1.868897000      1.957740000     -1.672147000
H        0.822684000      2.114221000     -1.943684000
H        2.310451000      1.285523000     -2.411383000
H        2.384677000      2.918013000     -1.683434000
C       -1.358071000     -2.649498000     -2.336272000
H       -1.295730000     -1.934136000     -3.162719000
H       -2.118105000     -2.308482000     -1.632374000
H       -1.670815000     -3.621140000     -2.739440000
C       -3.700016000      0.515250000      0.789010000
C       -4.817760000      1.387963000      0.834737000
C       -5.748699000      1.271013000      1.868898000
H       -6.594318000      1.952179000      1.882951000
C       -5.616850000      0.304212000      2.855370000
H       -6.346563000      0.232698000      3.655636000
C       -4.563014000     -0.590533000      2.781288000
H       -4.468587000     -1.385599000      3.514804000
C       -3.613565000     -0.508490000      1.755799000
C       -5.145684000      2.422345000     -0.197513000
C       -5.808104000      2.029020000     -1.374448000
C       -6.121665000      3.001145000     -2.328355000
H       -6.616874000      2.700918000     -3.247903000
C       -5.823875000      4.340180000     -2.104794000
H       -6.069701000      5.084583000     -2.856111000
C       -5.229333000      4.727576000     -0.908587000
H       -5.019888000      5.777396000     -0.721797000
C       -4.896141000      3.781852000      0.062769000
C       -6.247653000      0.602102000     -1.595181000
H       -5.541312000     -0.124859000     -1.189275000
C       -4.293325000      4.233404000      1.369479000
H       -3.571406000      3.513095000      1.762169000
C       -2.625608000     -1.631329000      1.739849000
C       -2.946271000     -2.783731000      1.002641000
C       -2.124651000     -3.906591000      1.116584000
H       -2.364201000     -4.800415000      0.547039000
C       -1.018870000     -3.892560000      1.956471000
H       -0.394830000     -4.776295000      2.043186000
C       -0.706064000     -2.744459000      2.676945000
H        0.159480000     -2.731322000      3.332378000
C       -1.499553000     -1.601276000      2.580879000
C       -4.170655000     -2.829827000      0.124582000
H       -5.088302000     -2.727854000      0.714519000
C       -1.165951000     -0.366925000      3.379814000
H       -1.125763000      0.521559000      2.738321000
C       -1.977813000      2.500844000     -0.544046000
H       -1.065097000      2.632905000     -1.128904000
H       -1.815830000      2.922442000      0.449996000
H       -2.788686000      3.034407000     -1.038434000
C       -2.943018000      0.359754000     -2.114419000
H       -3.653739000      1.130479000     -2.417642000
H       -3.410039000     -0.622669000     -2.182795000
H       -2.082861000      0.382211000     -2.789271000
H       -5.072130000      4.349838000      2.132204000
H       -3.794444000      5.199422000      1.255600000
H       -6.382970000      0.395341000     -2.660087000
H       -7.208520000      0.425553000     -1.097387000
H       -4.219287000     -3.774445000     -0.422445000
H       -4.172797000     -2.015372000     -0.606195000
H       -1.921575000     -0.172470000      4.148914000
H       -0.197269000     -0.475075000      3.874712000
H        3.619048000     -2.350669000     -2.906136000
H        4.862995000     -1.544788000     -1.926815000
H        2.252433000     -0.673391000      2.870440000
H        2.405033000     -2.218678000      3.730036000
H        4.803467000      3.289812000     -3.272989000
H        6.146944000      2.731654000     -2.267919000
H        3.572511000      4.445541000      3.231191000
H        5.187595000      3.753987000      3.041284000
163
B E(RwB97XD) =  -4263.08939475
Au       1.896615000     -0.594641000     -1.052948000
Au      -0.754597000     -1.201021000     -0.882898000
P        2.173598000     -1.398228000      1.199747000
P       -2.874838000     -1.383931000     -0.016479000
C        3.892909000     -1.853976000      1.680396000
C        4.861460000     -1.971766000      0.660186000
C        6.153805000     -2.405988000      0.979089000
H        6.886273000     -2.492110000      0.182211000
C        6.508598000     -2.710238000      2.283279000
H        7.515877000     -3.042096000      2.513394000
C        5.564312000     -2.578129000      3.291719000
H        5.826271000     -2.803791000      4.320964000
C        4.262789000     -2.162046000      3.011567000
C        4.672670000     -1.633872000     -0.791480000
C        5.092746000     -0.362609000     -1.242532000
C        5.137062000     -0.113846000     -2.617476000
H        5.463570000      0.861145000     -2.968963000
C        4.802608000     -1.107103000     -3.531185000
H        4.858497000     -0.905803000     -4.596475000
C        4.403390000     -2.362150000     -3.080888000
H        4.151262000     -3.140384000     -3.796050000
C        4.334444000     -2.645519000     -1.715356000
C        5.580202000      0.668955000     -0.258072000
H        4.881790000      0.799614000      0.573117000
C        3.961163000     -4.023935000     -1.238091000
H        4.804373000     -4.501111000     -0.726563000
C        3.334075000     -2.066808000      4.181143000
C        3.248030000     -0.857145000      4.895492000
C        2.374239000     -0.777579000      5.980678000
H        2.288398000      0.157929000      6.526442000
C        1.612908000     -1.878347000      6.362990000
H        0.927668000     -1.800331000      7.201757000
C        1.745803000     -3.084030000      5.684895000
H        1.176174000     -3.952971000      6.003723000
C        2.621305000     -3.202289000      4.600996000
C        4.085801000      0.334296000      4.505134000
H        4.014928000      0.549805000      3.434729000
C        2.824028000     -4.547812000      3.947494000
H        3.046192000     -4.465686000      2.881214000
C        1.140289000     -2.876057000      1.511915000
H        1.070073000     -3.077900000      2.581515000
H        1.544324000     -3.744029000      0.989459000
H        0.138422000     -2.675536000      1.120917000
C        1.438809000     -0.167838000      2.330909000
H        0.460512000      0.067526000      1.904144000
H        2.031676000      0.747359000      2.358659000
H        1.303608000     -0.558758000      3.338519000
C        1.572094000      0.023277000     -3.019652000
H        2.065150000      0.986625000     -3.189270000
H        0.554528000      0.073352000     -3.415446000
H        2.111819000     -0.761204000     -3.565226000
C       -3.906811000     -2.731144000     -0.725222000
C       -5.278589000     -2.865279000     -0.402840000
C       -6.022900000     -3.902344000     -0.965123000
H       -7.074137000     -3.987979000     -0.707351000
C       -5.440874000     -4.812688000     -1.836254000
H       -6.031448000     -5.615247000     -2.266119000
C       -4.096254000     -4.689898000     -2.149858000
H       -3.628360000     -5.397176000     -2.827680000
C       -3.315019000     -3.664037000     -1.608435000
C       -6.010733000     -1.947308000      0.526921000
C       -6.701229000     -0.838927000      0.002418000
C       -7.367406000      0.017060000      0.881088000
H       -7.885319000      0.886223000      0.485291000
C       -7.370328000     -0.230904000      2.250643000
H       -7.887096000      0.446407000      2.924002000
C       -6.731972000     -1.358651000      2.753245000
H       -6.759924000     -1.568963000      3.818845000
C       -6.062582000     -2.241093000      1.900215000
C       -6.733486000     -0.572585000     -1.481169000
H       -5.751123000     -0.703783000     -1.943391000
C       -5.459646000     -3.507164000      2.456989000
H       -4.550292000     -3.803234000      1.929246000
C       -1.876571000     -3.673757000     -2.037254000
C       -1.506588000     -3.036578000     -3.238942000
C       -0.186643000     -3.150867000     -3.686096000
H        0.105612000     -2.654770000     -4.607288000
C        0.749729000     -3.880536000     -2.959969000
H        1.773382000     -3.955338000     -3.313933000
C        0.376763000     -4.502142000     -1.772740000
H        1.108156000     -5.070295000     -1.205199000
C       -0.935411000     -4.413510000     -1.297258000
C       -2.511249000     -2.225846000     -4.015692000
H       -3.306277000     -2.859695000     -4.422609000
C       -1.327532000     -5.090206000     -0.010162000
H       -1.765080000     -4.377323000      0.697340000
C       -2.743723000     -1.596251000      1.791836000
H       -2.033521000     -0.848794000      2.156265000
H       -2.357859000     -2.588935000      2.032500000
H       -3.706980000     -1.441774000      2.279977000
C       -3.660301000      0.244907000     -0.224642000
H       -4.604831000      0.334844000      0.309270000
H       -3.800643000      0.458102000     -1.286014000
H       -2.949078000      0.965014000      0.185561000
H       -6.170988000     -4.335641000      2.360917000
H       -5.224576000     -3.393803000      3.518544000
H       -7.078395000      0.443804000     -1.686953000
H       -7.415801000     -1.267356000     -1.983687000
H       -2.031460000     -1.703821000     -4.847024000
H       -2.994434000     -1.481352000     -3.372596000
H       -2.080459000     -5.866537000     -0.182820000
H       -0.460764000     -5.554373000      0.466674000
H        5.732090000      1.636793000     -0.739766000
H        6.535541000      0.357319000      0.178351000
H        3.133002000     -3.990231000     -0.524111000
H        3.666644000     -4.660801000     -2.075169000
H        3.777787000      1.226788000      5.055345000
H        5.144773000      0.152871000      4.720030000
H        1.941161000     -5.181039000      4.070160000
H        3.670263000     -5.066877000      4.412246000
Au       0.010719000      1.535225000     -1.002755000
P       -0.930832000      3.634771000     -0.972768000
C        1.933505000      4.920852000     -0.655963000
C        2.141172000      5.888507000     -1.655366000
C        0.958073000      5.184335000      0.447549000
C        2.658592000      3.716486000     -0.662612000
C       -0.357182000      4.654811000      0.462268000
C       -3.660685000      5.011939000      1.648318000
C        1.439490000      7.221155000     -1.602270000
C       -1.153530000      4.853024000      1.612907000
C       -2.500578000      4.239881000      1.839722000
C       -0.568291000      4.497175000     -2.543742000
C       -3.570757000      6.442381000      1.182487000
C       -2.753544000      3.608553000     -1.081886000
C       -2.589119000      2.914330000      2.298951000
C       -1.357196000      2.075919000      2.526325000
C        2.627818000      2.772190000      0.513540000
H        0.376560000      7.111818000     -1.368676000
H       -0.885375000      5.541593000     -2.491815000
H        0.482923000      4.432487000     -2.813635000
H       -1.158281000      3.984676000     -3.308976000
H       -3.007789000      6.524060000      0.245967000
H       -3.136685000      4.630563000     -1.131253000
H       -3.231057000      3.071213000     -0.268257000
H       -2.977505000      3.100030000     -2.024141000
H       -0.556338000      2.639564000      3.013494000
H        1.656171000      2.755159000      1.013787000
C        3.480199000      3.432714000     -1.757005000
H        4.004636000      2.482859000     -1.793494000
C        3.641716000      4.356438000     -2.783203000
H        4.284249000      4.122480000     -3.627028000
C        3.000725000      5.589613000     -2.713809000
H        3.153020000      6.325312000     -3.498411000
C        1.411337000      5.954425000      1.517901000
H        2.418649000      6.357852000      1.477289000
C        0.603802000      6.194934000      2.620569000
H        0.966547000      6.797156000      3.447085000
C       -0.661944000      5.632745000      2.665477000
H       -1.294131000      5.780748000      3.535720000
C       -3.852421000      2.355628000      2.510175000
H       -3.929413000      1.327643000      2.856218000
C       -5.005300000      3.096279000      2.279619000
H       -5.980441000      2.644755000      2.435455000
C       -4.905945000      4.419568000      1.861199000
H       -5.807772000      5.001976000      1.694202000
H        3.369438000      3.080493000      1.260415000
H        2.875287000      1.752084000      0.205442000
H        1.870799000      7.859188000     -0.822769000
H        1.531543000      7.747615000     -2.555398000
H       -4.565853000      6.862700000      1.018474000
H       -3.055115000      7.070447000      1.916340000
H       -1.589460000      1.207486000      3.147734000
H       -0.957392000      1.709199000      1.570605000
163
TS5 E(RwB97XD) =  -4263.06063724
Au      -1.827189000     -1.452478000     -0.920745000
Au      -0.050295000      0.452858000     -1.536127000
P       -2.737186000     -0.095568000      0.813532000
P        1.423743000      2.416890000     -0.376551000
C       -4.394244000     -0.519731000      1.487108000
C       -5.096657000     -1.583920000      0.883043000
C       -6.366488000     -1.931935000      1.358728000
H       -6.892838000     -2.754381000      0.883927000
C       -6.948546000     -1.249463000      2.414481000
H       -7.932289000     -1.533505000      2.774422000
C       -6.263579000     -0.195955000      3.006183000
H       -6.710393000      0.351173000      3.830735000
C       -4.999019000      0.183911000      2.556474000
C       -4.613539000     -2.423162000     -0.264944000
C       -4.004699000     -3.665075000      0.003269000
C       -3.754301000     -4.539235000     -1.058704000
H       -3.299643000     -5.504761000     -0.854751000
C       -4.091550000     -4.191711000     -2.361979000
H       -3.898420000     -4.884212000     -3.175462000
C       -4.670374000     -2.953273000     -2.622116000
H       -4.924176000     -2.677156000     -3.641962000
C       -4.941214000     -2.056626000     -1.586142000
C       -3.663469000     -4.058645000      1.417849000
H       -3.133153000     -3.253106000      1.937595000
C       -5.574276000     -0.720601000     -1.876339000
H       -6.528959000     -0.605911000     -1.352601000
C       -4.365189000      1.351258000      3.249768000
C       -3.568017000      1.142674000      4.388371000
C       -2.976777000      2.245762000      5.010446000
H       -2.345225000      2.087820000      5.880455000
C       -3.194857000      3.533308000      4.533679000
H       -2.726222000      4.381631000      5.023621000
C       -4.034918000      3.735764000      3.443264000
H       -4.234308000      4.744166000      3.090466000
C       -4.641654000      2.655229000      2.798288000
C       -3.363090000     -0.237112000      4.961357000
H       -3.348957000     -1.008082000      4.187887000
C       -5.605914000      2.904195000      1.665370000
H       -5.512252000      2.163604000      0.867556000
C       -2.812551000      1.632127000      0.215966000
H       -2.952406000      2.345552000      1.027692000
H       -3.616558000      1.735091000     -0.516036000
H       -1.866151000      1.839696000     -0.295418000
C       -1.501756000     -0.055695000      2.162384000
H       -0.522800000      0.051835000      1.689653000
H       -1.513009000     -1.006275000      2.700835000
H       -1.660175000      0.767305000      2.859246000
C       -0.851909000     -2.496997000     -2.429388000
H       -0.696706000     -3.518653000     -2.063779000
H        0.116912000     -2.110789000     -2.761188000
H       -1.513994000     -2.524854000     -3.302459000
C        0.790656000      3.642965000     -1.625834000
C        0.682255000      5.019393000     -1.300019000
C        0.425918000      5.948912000     -2.308761000
H        0.337105000      6.995792000     -2.035671000
C        0.286242000      5.560052000     -3.632906000
H        0.109240000      6.298224000     -4.407996000
C        0.343433000      4.213289000     -3.946678000
H        0.190160000      3.885454000     -4.970217000
C        0.567494000      3.245607000     -2.960829000
C        0.754638000      5.578879000      0.087942000
C        1.924907000      6.204561000      0.547988000
C        1.952671000      6.696788000      1.857125000
H        2.863103000      7.159083000      2.228842000
C        0.829988000      6.622572000      2.671477000
H        0.867090000      7.011736000      3.684493000
C       -0.350436000      6.074898000      2.177089000
H       -1.240068000      6.047715000      2.800299000
C       -0.407747000      5.556842000      0.884301000
C        3.123500000      6.421544000     -0.343781000
H        3.187299000      5.692101000     -1.153057000
C       -1.702249000      4.999941000      0.351102000
H       -1.553550000      4.044124000     -0.156455000
C        0.456473000      1.837392000     -3.480098000
C        1.602399000      1.154124000     -3.986923000
C        1.418435000      0.030290000     -4.782186000
H        2.290164000     -0.485472000     -5.174393000
C        0.137777000     -0.430647000     -5.103538000
H        0.022348000     -1.305949000     -5.734368000
C       -0.978614000      0.217129000     -4.610511000
H       -1.974462000     -0.144095000     -4.849049000
C       -0.851933000      1.361390000     -3.799765000
C        2.988952000      1.633165000     -3.660445000
H        3.082775000      2.717895000     -3.763734000
C       -2.099206000      2.132316000     -3.429278000
H       -1.964794000      2.751233000     -2.540427000
C        0.674886000      2.629262000      1.274967000
H        1.042568000      1.801502000      1.883780000
H       -0.412225000      2.565308000      1.230750000
H        0.978588000      3.570800000      1.729415000
C        3.148716000      3.021161000     -0.153870000
H        3.120986000      3.956934000      0.406154000
H        3.606185000      3.179646000     -1.132055000
H        3.745707000      2.300229000      0.408791000
H       -2.145107000      5.684131000     -0.382123000
H       -2.427458000      4.851549000      1.155711000
H        4.053466000      6.384491000      0.230614000
H        3.064461000      7.412884000     -0.807549000
H        3.727108000      1.158405000     -4.310568000
H        3.247098000      1.377859000     -2.622653000
H       -2.388602000      2.795073000     -4.252141000
H       -2.926631000      1.440180000     -3.250053000
H       -3.034867000     -4.952444000      1.435040000
H       -4.569366000     -4.269017000      1.997022000
H       -4.928045000      0.101138000     -1.546410000
H       -5.754367000     -0.598568000     -2.947163000
H       -2.426730000     -0.292190000      5.523054000
H       -4.178641000     -0.488620000      5.649186000
H       -5.454627000      3.897237000      1.233988000
H       -6.638885000      2.851387000      2.027962000
Au       2.300670000      0.051538000     -0.291877000
P        3.435641000     -1.976509000     -0.164262000
C        2.066702000     -4.843576000      0.785134000
C        2.511970000     -5.949030000      0.041366000
C        3.000183000     -4.117557000      1.700144000
C        0.718706000     -4.447175000      0.748897000
C        3.515777000     -2.824375000      1.470243000
C        5.825203000     -0.242392000      2.325257000
C        3.959293000     -6.369259000      0.072815000
C        4.175821000     -2.155285000      2.528121000
C        4.511889000     -0.694416000      2.523641000
C        2.746406000     -3.037324000     -1.478226000
C        6.969276000     -1.199137000      2.098944000
C        5.164642000     -1.801242000     -0.724977000
C        3.489707000      0.208034000      2.894721000
C        2.098388000     -0.285615000      3.206871000
C        0.230051000     -3.241186000      1.509539000
H        4.624794000     -5.524686000     -0.138079000
H        3.296876000     -3.975042000     -1.568862000
H        1.686311000     -3.236155000     -1.328555000
H        2.868412000     -2.461526000     -2.401208000
H        6.637394000     -2.159719000      1.701162000
H        5.694293000     -2.751100000     -0.616215000
H        5.682758000     -1.017760000     -0.174523000
H        5.133333000     -1.523100000     -1.782473000
H        2.115199000     -1.087722000      3.951117000
H        0.531993000     -2.314282000      1.004010000
C       -0.171326000     -5.164434000     -0.051748000
H       -1.211882000     -4.857166000     -0.087495000
C        0.262151000     -6.247199000     -0.807933000
H       -0.440395000     -6.791513000     -1.432100000
C        1.597349000     -6.634238000     -0.760202000
H        1.938692000     -7.480731000     -1.349615000
C        3.265251000     -4.756639000      2.916170000
H        2.860494000     -5.751573000      3.074617000
C        4.002576000     -4.137123000      3.912610000
H        4.205719000     -4.651349000      4.846381000
C        4.429635000     -2.830462000      3.723139000
H        4.945246000     -2.302726000      4.519727000
C        3.792189000      1.564999000      2.998857000
H        3.011381000      2.263944000      3.285844000
C        5.081628000      2.028071000      2.745838000
H        5.301364000      3.088621000      2.824068000
C        6.086775000      1.130327000      2.413828000
H        7.099940000      1.486975000      2.248681000
H        0.629343000     -3.201676000      2.527020000
H       -0.861381000     -3.240039000      1.564691000
H        4.243192000     -6.759588000      1.055769000
H        4.153456000     -7.148436000     -0.668150000
H        7.708764000     -0.775723000      1.413161000
H        7.479961000     -1.398802000      3.047944000
H        1.475655000      0.523062000      3.597455000
H        1.614184000     -0.691926000      2.310385000
163
C E(RwB97XD) =  -4263.07805510
Au       2.637619000     -0.899956000     -1.063391000
Au       0.598302000      0.424671000     -2.060317000
P        1.416851000     -2.247719000      0.463395000
P       -3.190011000     -0.038632000     -0.159056000
C        2.381770000     -3.520953000      1.376052000
C        3.749343000     -3.669087000      1.059730000
C        4.514958000     -4.626878000      1.735731000
H        5.565059000     -4.731448000      1.480511000
C        3.957867000     -5.430117000      2.717434000
H        4.566517000     -6.166077000      3.232880000
C        2.615355000     -5.281046000      3.037916000
H        2.164508000     -5.899402000      3.808162000
C        1.819097000     -4.341703000      2.383407000
C        4.519916000     -2.878707000      0.038903000
C        5.364060000     -1.835623000      0.476819000
C        6.270555000     -1.274148000     -0.426485000
H        6.925362000     -0.475106000     -0.089779000
C        6.355283000     -1.738790000     -1.734064000
H        7.075600000     -1.304324000     -2.420342000
C        5.512764000     -2.758758000     -2.165347000
H        5.576581000     -3.121030000     -3.187388000
C        4.590971000     -3.342441000     -1.294220000
C        5.346664000     -1.371233000      1.910619000
H        4.339111000     -1.382880000      2.335052000
C        3.720715000     -4.481799000     -1.758307000
H        3.955340000     -5.403649000     -1.215076000
C        0.385649000     -4.273493000      2.811979000
C        0.013698000     -3.439410000      3.881565000
C       -1.333695000     -3.365929000      4.244396000
H       -1.629332000     -2.701657000      5.052159000
C       -2.289728000     -4.135418000      3.590229000
H       -3.336185000     -4.062799000      3.871342000
C       -1.899196000     -5.014131000      2.586240000
H       -2.636276000     -5.648331000      2.103315000
C       -0.562970000     -5.104470000      2.190314000
C        1.038985000     -2.644650000      4.650570000
H        1.840373000     -2.268987000      4.010091000
C       -0.157597000     -6.108988000      1.140923000
H        0.591475000     -5.712409000      0.450682000
C        0.057049000     -3.071267000     -0.440815000
H       -0.623324000     -3.588131000      0.235682000
H        0.456302000     -3.770896000     -1.178605000
H       -0.491529000     -2.288034000     -0.974000000
C        0.543517000     -1.189855000      1.661176000
H        0.094576000     -0.370847000      1.089863000
H        1.253702000     -0.767497000      2.372514000
H       -0.237417000     -1.728686000      2.192844000
C        3.550000000      0.283131000     -2.518504000
H        4.615119000      0.173718000     -2.271452000
H        3.316449000      1.351846000     -2.532132000
H        3.387356000     -0.123375000     -3.522806000
C       -3.830116000     -0.849069000     -1.701072000
C       -4.817963000     -1.866272000     -1.651446000
C       -5.392601000     -2.341542000     -2.831790000
H       -6.142110000     -3.123879000     -2.761515000
C       -5.048598000     -1.814921000     -4.066886000
H       -5.523087000     -2.177021000     -4.972924000
C       -4.089648000     -0.819248000     -4.124670000
H       -3.802096000     -0.396250000     -5.082204000
C       -3.462993000     -0.341803000     -2.967777000
C       -5.346995000     -2.493776000     -0.399392000
C       -6.510573000     -1.980568000      0.196073000
C       -6.985881000     -2.580247000      1.366792000
H       -7.871322000     -2.173295000      1.847688000
C       -6.359399000     -3.700477000      1.896860000
H       -6.744350000     -4.161718000      2.801408000
C       -5.257201000     -4.252607000      1.248687000
H       -4.796397000     -5.154622000      1.640890000
C       -4.739442000     -3.662950000      0.095848000
C       -7.302468000     -0.859357000     -0.431746000
H       -6.690346000     -0.210876000     -1.060527000
C       -3.560685000     -4.272458000     -0.618308000
H       -2.761073000     -3.540477000     -0.768288000
C       -2.399467000      0.675326000     -3.242221000
C       -2.657186000      2.045825000     -3.174460000
C       -1.674487000      2.956272000     -3.609724000
H       -1.891313000      4.019879000     -3.569163000
C       -0.462533000      2.522282000     -4.100918000
H        0.278589000      3.230923000     -4.455259000
C       -0.191023000      1.141162000     -4.179979000
H        0.683020000      0.799220000     -4.729807000
C       -1.166071000      0.196304000     -3.773622000
C       -3.957182000      2.600278000     -2.656661000
H       -4.754030000      1.854604000     -2.651265000
C       -0.967625000     -1.264448000     -4.116486000
H       -1.310399000     -1.927536000     -3.318520000
C       -2.905218000     -1.261461000      1.171577000
H       -2.444164000     -0.713522000      1.997236000
H       -2.218771000     -2.044637000      0.846540000
H       -3.836946000     -1.705384000      1.518305000
C       -4.629760000      0.915830000      0.447303000
H       -5.328016000      0.250711000      0.958155000
H       -5.131633000      1.407107000     -0.386689000
H       -4.283237000      1.674091000      1.148416000
H       -3.849714000     -4.633163000     -1.611728000
H       -3.151971000     -5.116405000     -0.059073000
H       -7.788900000     -0.244609000      0.330695000
H       -8.090882000     -1.276045000     -1.069380000
H       -4.281061000      3.447338000     -3.267631000
H       -3.829853000      2.969554000     -1.631441000
H       -1.538948000     -1.515285000     -5.016402000
H        0.085002000     -1.474958000     -4.319866000
H        5.748839000     -0.358439000      1.996765000
H        5.961754000     -2.028245000      2.536290000
H        2.659354000     -4.272050000     -1.587906000
H        3.863020000     -4.667939000     -2.825381000
H        0.574420000     -1.795285000      5.158607000
H        1.510453000     -3.272362000      5.415519000
H       -1.023586000     -6.436643000      0.559397000
H        0.282268000     -6.995451000      1.611851000
Au      -1.370546000      1.524132000     -0.110896000
P       -0.041230000      3.468551000      0.167310000
C        3.154243000      3.843567000      1.083885000
C        3.860382000      4.858844000      0.418256000
C        2.042273000      4.177142000      2.028813000
C        3.543366000      2.499654000      0.959922000
C        0.667981000      3.913847000      1.820349000
C       -2.699314000      4.560082000      2.856231000
C        3.455478000      6.304517000      0.553859000
C       -0.220762000      4.073411000      2.910154000
C       -1.652377000      3.629279000      2.942497000
C        1.221389000      3.682064000     -1.132700000
C       -2.447350000      6.032168000      2.642025000
C       -1.153372000      4.859717000     -0.260533000
C       -1.913201000      2.284438000      3.286608000
C       -0.784949000      1.310452000      3.511434000
C        2.779584000      1.407441000      1.658606000
H        2.378243000      6.435409000      0.404073000
H        1.670828000      4.674011000     -1.067286000
H        1.997500000      2.918355000     -1.107737000
H        0.679095000      3.608556000     -2.077557000
H       -1.463550000      6.231771000      2.215081000
H       -0.661019000      5.815478000     -0.063255000
H       -2.093162000      4.802293000      0.287032000
H       -1.365739000      4.779778000     -1.330577000
H       -0.236838000      1.560541000      4.427417000
H        1.775240000      1.297114000      1.233888000
C        4.632475000      2.180893000      0.148329000
H        4.932515000      1.141365000      0.048726000
C        5.320720000      3.175307000     -0.538146000
H        6.160345000      2.913486000     -1.175354000
C        4.934362000      4.504419000     -0.401487000
H        5.473122000      5.283728000     -0.933653000
C        2.468387000      4.690140000      3.259260000
H        3.527687000      4.883899000      3.396798000
C        1.579435000      4.926410000      4.294369000
H        1.928315000      5.333208000      5.237881000
C        0.245768000      4.592318000      4.120296000
H       -0.460219000      4.713979000      4.936042000
C       -3.231598000      1.884319000      3.496169000
H       -3.438531000      0.850690000      3.761157000
C       -4.278943000      2.795495000      3.377616000
H       -5.301895000      2.470330000      3.541815000
C       -4.013293000      4.118401000      3.053938000
H       -4.826886000      4.835422000      2.983667000
H        2.654844000      1.609154000      2.727435000
H        3.288454000      0.448715000      1.543651000
H        3.685458000      6.693880000      1.551253000
H        3.980099000      6.925292000     -0.176483000
H       -3.205455000      6.467885000      1.984720000
H       -2.501987000      6.562380000      3.599580000
H       -1.162084000      0.290030000      3.616473000
H       -0.058574000      1.330248000      2.695917000
167
TS1_bw E(RwB97XD) =  -4303.12542364
Au       2.401866000     -0.530538000     -1.235574000
Au       0.374269000      1.316752000     -1.048336000
P        4.640941000     -0.108075000     -0.777832000
P        0.212141000      3.462695000     -0.228787000
C        5.661102000     -1.430161000      0.012099000
C        5.105452000     -2.721531000      0.160460000
C        5.876957000     -3.749018000      0.717824000
H        5.430799000     -4.733324000      0.822323000
C        7.177463000     -3.528082000      1.138201000
H        7.759677000     -4.336049000      1.569662000
C        7.725555000     -2.260556000      1.002439000
H        8.743720000     -2.067686000      1.326799000
C        6.992956000     -1.212692000      0.443495000
C        3.710654000     -3.141105000     -0.203629000
C        3.436527000     -3.653231000     -1.485299000
C        2.173901000     -4.195288000     -1.738627000
H        1.955879000     -4.590292000     -2.727066000
C        1.204762000     -4.242775000     -0.741765000
H        0.230762000     -4.678351000     -0.944958000
C        1.484741000     -3.734534000      0.522267000
H        0.729346000     -3.776292000      1.301361000
C        2.733115000     -3.180902000      0.808367000
C        4.478233000     -3.603603000     -2.572581000
H        4.727480000     -2.566528000     -2.824823000
C        3.028423000     -2.636164000      2.181367000
H        3.780286000     -3.240930000      2.700187000
C        7.713138000      0.096317000      0.341548000
C        8.511694000      0.361021000     -0.784718000
C        9.185611000      1.582796000     -0.861465000
H        9.786766000      1.802824000     -1.739615000
C        9.099832000      2.508342000      0.172254000
H        9.623035000      3.456905000      0.097204000
C        8.355952000      2.211346000      1.309561000
H        8.307561000      2.924822000      2.127734000
C        7.665375000      1.002464000      1.416014000
C        8.688433000     -0.664983000     -1.876739000
H        7.770900000     -1.224620000     -2.072120000
C        6.903201000      0.680699000      2.676850000
H        5.947443000      0.192749000      2.469341000
C        4.660895000      1.424812000      0.217496000
H        5.655161000      1.860221000      0.311980000
H        4.228839000      1.243899000      1.203192000
H        4.009476000      2.126645000     -0.312261000
C        5.481274000      0.399187000     -2.321859000
H        4.814059000      1.096802000     -2.836134000
H        5.643787000     -0.464461000     -2.969846000
H        6.430354000      0.897282000     -2.117444000
C        0.353618000     -0.821795000     -1.938839000
H        0.497450000     -0.922800000     -3.019831000
H       -0.688906000     -0.457228000     -1.826531000
H        0.290373000     -1.818153000     -1.481344000
C       -1.049883000      3.509280000      1.126700000
C       -0.712879000      3.011464000      2.410380000
C       -1.712791000      2.815614000      3.364719000
H       -1.427532000      2.441653000      4.343599000
C       -3.041569000      3.099872000      3.085757000
H       -3.809536000      2.930800000      3.833716000
C       -3.370220000      3.624802000      1.846268000
H       -4.399854000      3.883740000      1.619312000
C       -2.398419000      3.843188000      0.863787000
C        0.688411000      2.761653000      2.882699000
C        1.385781000      3.832829000      3.474646000
C        2.685957000      3.622253000      3.935002000
H        3.232204000      4.450216000      4.378255000
C        3.281682000      2.369328000      3.835633000
H        4.294870000      2.216902000      4.195749000
C        2.568309000      1.306574000      3.294253000
H        3.018817000      0.318957000      3.247297000
C        1.264963000      1.482628000      2.820509000
C        0.748368000      5.191457000      3.619575000
H        0.326656000      5.550488000      2.675524000
C        0.493410000      0.298171000      2.304646000
H       -0.088680000      0.557309000      1.417491000
C       -2.890522000      4.523630000     -0.377535000
C       -2.894142000      5.929945000     -0.404106000
C       -3.387339000      6.582903000     -1.535014000
H       -3.382767000      7.669161000     -1.565198000
C       -3.877941000      5.860129000     -2.616964000
H       -4.259252000      6.379257000     -3.491217000
C       -3.882007000      4.470297000     -2.575823000
H       -4.265223000      3.902264000     -3.419229000
C       -3.393390000      3.785533000     -1.460499000
C       -2.337181000      6.728606000      0.746864000
H       -2.852415000      6.500064000      1.685527000
C       -3.377141000      2.282315000     -1.450420000
H       -2.360905000      1.896053000     -1.301639000
C        1.831059000      4.094869000      0.348940000
H        2.425542000      4.245635000     -0.557151000
H        2.350506000      3.389662000      0.993759000
H        1.715672000      5.055946000      0.855472000
C       -0.125434000      4.689137000     -1.540999000
H       -0.211000000      5.697055000     -1.129286000
H       -1.009141000      4.443412000     -2.125174000
H        0.747108000      4.644745000     -2.199815000
H       -0.211641000     -0.070339000      3.058910000
H        1.164209000     -0.522642000      2.038491000
H        1.476327000      5.926519000      3.971275000
H       -0.076850000      5.161885000      4.339817000
H       -2.432192000      7.800780000      0.558530000
H       -1.275791000      6.505305000      0.906964000
H       -4.000734000      1.879725000     -0.648232000
H       -3.750210000      1.880241000     -2.394972000
H        4.117610000     -4.091375000     -3.481331000
H        5.407629000     -4.093158000     -2.264311000
H        3.427971000     -1.618433000      2.118869000
H        2.125579000     -2.616030000      2.796954000
H        9.011238000     -0.192901000     -2.808334000
H        9.453814000     -1.395441000     -1.590286000
H        6.710085000      1.588318000      3.254494000
H        7.479446000     -0.003335000      3.310509000
Au      -3.236808000     -1.166796000     -1.881646000
P       -3.185754000     -1.416582000      0.458883000
C       -3.273295000     -4.448002000      1.772118000
C       -2.455594000     -4.550751000      2.909856000
C       -4.502541000     -3.595268000      1.815372000
C       -2.984543000     -5.182357000      0.609047000
C       -4.607848000     -2.304932000      1.254155000
C       -6.279089000      0.816109000      1.258793000
C       -2.764122000     -3.758379000      4.154476000
C       -5.879468000     -1.676277000      1.243833000
C       -6.182975000     -0.388035000      0.536337000
C       -1.578761000     -2.172908000      0.900962000
C       -6.090230000      0.846321000      2.755173000
C       -3.013737000      0.148559000      1.387595000
C       -6.494830000     -0.421857000     -0.835604000
C       -6.600790000     -1.725506000     -1.587252000
C       -3.846975000     -5.067626000     -0.622866000
H       -2.870549000     -2.690624000      3.931816000
H       -1.449455000     -2.289100000      1.977888000
H       -1.424615000     -3.124819000      0.396935000
H       -0.834149000     -1.464313000      0.526706000
H       -5.240105000      0.239891000      3.079082000
H       -2.851552000     -0.050223000      2.449905000
H       -3.878603000      0.791358000      1.257845000
H       -2.143722000      0.669880000      0.981747000
H       -7.585930000     -2.176672000     -1.414659000
H       -3.734438000     -4.082266000     -1.094128000
C       -1.851593000     -6.000291000      0.594656000
H       -1.618179000     -6.567461000     -0.302594000
C       -1.023422000     -6.090951000      1.708196000
H       -0.140468000     -6.722478000      1.678757000
C       -1.327684000     -5.371461000      2.859562000
H       -0.681498000     -5.442141000      3.730464000
C       -5.618090000     -4.186354000      2.419966000
H       -5.507693000     -5.177192000      2.850623000
C       -6.842326000     -3.539982000      2.463219000
H       -7.697702000     -4.010635000      2.937310000
C       -6.967735000     -2.295986000      1.860874000
H       -7.929350000     -1.791601000      1.844769000
C       -6.796836000      0.776267000     -1.489529000
H       -7.013927000      0.755793000     -2.554206000
C       -6.834352000      1.978520000     -0.794598000
H       -7.058755000      2.904034000     -1.316451000
C       -6.592690000      1.992877000      0.575400000
H       -6.653739000      2.927259000      1.127120000
H       -4.908679000     -5.193947000     -0.389549000
H       -3.566152000     -5.820189000     -1.363732000
H       -3.706050000     -4.079965000      4.611107000
H       -1.971632000     -3.874531000      4.898090000
H       -5.938238000      1.870116000      3.106804000
H       -6.976295000      0.447501000      3.262153000
H       -6.488964000     -1.566544000     -2.662684000
H       -5.853817000     -2.456574000     -1.270452000
C       -3.141957000     -0.907271000     -3.947008000
H       -2.377168000     -0.166075000     -4.218320000
H       -2.890098000     -1.838782000     -4.472301000
H       -4.097824000     -0.551089000     -4.356016000
167
TS1 E(RwB97XD) =  -4303.04521894
Au       2.463874000      0.488385000     -0.592081000
Au       0.564985000      2.309055000     -0.585201000
P        4.827484000      0.175930000     -0.181826000
P       -0.857767000      4.167375000     -0.223930000
C        5.858650000     -1.324799000     -0.535545000
C        5.184786000     -2.504528000     -0.917827000
C        5.913286000     -3.630453000     -1.322014000
H        5.370341000     -4.524639000     -1.613507000
C        7.297891000     -3.620845000     -1.338432000
H        7.850632000     -4.499016000     -1.657057000
C        7.969009000     -2.482327000     -0.914769000
H        9.054705000     -2.467861000     -0.885756000
C        7.275487000     -1.340869000     -0.507657000
C        3.702719000     -2.721986000     -0.857616000
C        2.929968000     -2.659047000     -2.030832000
C        1.596921000     -3.071783000     -1.983969000
H        0.992725000     -3.028544000     -2.886319000
C        1.037035000     -3.531001000     -0.796429000
H        0.001762000     -3.860377000     -0.774115000
C        1.798062000     -3.555265000      0.366308000
H        1.359252000     -3.911446000      1.294082000
C        3.136340000     -3.159118000      0.352938000
C        3.525484000     -2.140806000     -3.313861000
H        3.940720000     -1.136350000     -3.170481000
C        3.950939000     -3.211989000      1.620272000
H        4.874508000     -3.783760000      1.484588000
C        8.132978000     -0.219105000     -0.006630000
C        8.743480000      0.665023000     -0.912244000
C        9.562195000      1.682343000     -0.415122000
H       10.018965000      2.382048000     -1.109950000
C        9.796077000      1.804615000      0.949567000
H       10.429759000      2.603516000      1.323180000
C        9.233314000      0.890445000      1.834143000
H        9.437196000      0.968630000      2.898649000
C        8.411171000     -0.139035000      1.370564000
C        8.551392000      0.517450000     -2.400870000
H        7.551636000      0.156251000     -2.652032000
C        7.879266000     -1.170567000      2.334808000
H        6.821771000     -1.389410000      2.166822000
C        5.125709000      0.717922000      1.545718000
H        6.175038000      0.948751000      1.736147000
H        4.770037000     -0.033946000      2.253608000
H        4.532080000      1.626632000      1.686590000
C        5.559622000      1.558558000     -1.139532000
H        4.912370000      2.426276000     -0.979279000
H        5.548294000      1.321286000     -2.205983000
H        6.571905000      1.807661000     -0.820948000
C       -0.524656000     -0.366186000     -1.281800000
H       -0.348490000      0.085550000     -2.250534000
H       -0.988119000      0.262568000     -0.527254000
H        0.220891000     -1.075107000     -0.935229000
C       -2.198029000      3.686872000      0.973617000
C       -1.818857000      3.335097000      2.298641000
C       -2.772575000      2.845515000      3.191958000
H       -2.459006000      2.601728000      4.202812000
C       -4.095122000      2.666625000      2.810245000
H       -4.823757000      2.274046000      3.512497000
C       -4.469914000      3.001062000      1.519942000
H       -5.501058000      2.876565000      1.202266000
C       -3.549509000      3.516049000      0.597839000
C       -0.427881000      3.478883000      2.848012000
C       -0.030015000      4.699722000      3.421225000
C        1.271576000      4.826778000      3.915000000
H        1.585465000      5.775769000      4.341348000
C        2.159615000      3.759047000      3.866803000
H        3.172652000      3.875481000      4.240547000
C        1.734241000      2.530641000      3.372099000
H        2.409291000      1.678656000      3.373348000
C        0.435575000      2.366248000      2.886710000
C       -0.988295000      5.857455000      3.552647000
H       -1.705392000      5.902032000      2.730808000
C       -0.038085000      0.994629000      2.486879000
H       -0.537990000      1.011587000      1.516138000
C       -4.145171000      3.892472000     -0.725682000
C       -4.742256000      5.158333000     -0.859471000
C       -5.364847000      5.488271000     -2.064957000
H       -5.822046000      6.467714000     -2.176256000
C       -5.401738000      4.581510000     -3.118831000
H       -5.890302000      4.849331000     -4.050947000
C       -4.806325000      3.333127000     -2.977781000
H       -4.822010000      2.625158000     -3.802221000
C       -4.175115000      2.972678000     -1.785464000
C       -4.673877000      6.166778000      0.259126000
H       -5.145016000      5.790898000      1.173053000
C       -3.478780000      1.643490000     -1.673120000
H       -2.410497000      1.781932000     -1.469681000
C       -0.053720000      5.704161000      0.369428000
H        0.577907000      6.051369000     -0.453584000
H        0.581651000      5.520784000      1.232912000
H       -0.792795000      6.475904000      0.599157000
C       -1.530581000      4.807910000     -1.802594000
H       -2.221192000      5.641904000     -1.666068000
H       -2.002253000      4.027283000     -2.395467000
H       -0.647855000      5.159947000     -2.346368000
H       -0.752306000      0.603050000      3.220936000
H        0.799804000      0.296029000      2.416727000
H       -0.450480000      6.808329000      3.594168000
H       -1.567591000      5.763185000      4.478826000
H       -5.171449000      7.097513000     -0.023917000
H       -3.633298000      6.401704000      0.511931000
H       -3.895683000      1.038099000     -0.864040000
H       -3.571090000      1.075022000     -2.601010000
H        2.768789000     -2.085685000     -4.100447000
H        4.341704000     -2.779858000     -3.667249000
H        4.242542000     -2.205977000      1.941556000
H        3.379150000     -3.669973000      2.431422000
H        8.714053000      1.470168000     -2.911722000
H        9.266769000     -0.206037000     -2.809288000
H        8.002327000     -0.838068000      3.368685000
H        8.419423000     -2.117290000      2.218573000
Au      -2.223525000     -1.729836000     -1.614757000
P       -2.828901000     -1.916662000      0.711263000
C       -2.600320000     -4.914340000      2.043132000
C       -2.108953000     -4.894163000      3.358936000
C       -3.952842000     -4.354573000      1.738111000
C       -1.857730000     -5.503167000      1.003988000
C       -4.179085000     -3.122462000      1.088993000
C       -6.449439000     -0.503687000      0.277629000
C       -2.897510000     -4.243905000      4.466936000
C       -5.495093000     -2.812202000      0.664581000
C       -5.847716000     -1.666265000     -0.236750000
C       -1.318575000     -2.244306000      1.684823000
C       -6.743696000     -0.358298000      1.749943000
C       -3.324253000     -0.331621000      1.469314000
C       -5.696706000     -1.837047000     -1.627335000
C       -5.221089000     -3.145734000     -2.210781000
C       -2.358349000     -5.506653000     -0.419093000
H       -3.150948000     -3.207025000      4.217019000
H       -1.518202000     -2.253243000      2.758271000
H       -0.827512000     -3.166293000      1.387471000
H       -0.649392000     -1.410232000      1.453352000
H       -5.947017000     -0.765456000      2.377300000
H       -3.467707000     -0.458444000      2.545395000
H       -4.226998000      0.068656000      1.018038000
H       -2.512854000      0.378811000      1.297250000
H       -5.994590000     -3.915341000     -2.102982000
H       -2.276713000     -4.506165000     -0.868322000
C       -0.609307000     -6.054681000      1.299599000
H       -0.025620000     -6.505029000      0.501557000
C       -0.105993000     -6.023373000      2.595843000
H        0.869022000     -6.451531000      2.808539000
C       -0.852910000     -5.445770000      3.617198000
H       -0.458025000     -5.418396000      4.629108000
C       -5.036446000     -5.180455000      2.056102000
H       -4.839024000     -6.121532000      2.560614000
C       -6.333727000     -4.829418000      1.719000000
H       -7.163908000     -5.478833000      1.977557000
C       -6.551327000     -3.659361000      1.005163000
H       -7.553498000     -3.397723000      0.678642000
C       -6.076964000     -0.798168000     -2.480857000
H       -5.951248000     -0.922190000     -3.553077000
C       -6.626198000      0.374034000     -1.974900000
H       -6.910464000      1.177381000     -2.647188000
C       -6.817280000      0.514564000     -0.605401000
H       -7.266270000      1.422211000     -0.211117000
H       -3.409113000     -5.803701000     -0.485220000
H       -1.765899000     -6.186924000     -1.036031000
H       -3.843033000     -4.764736000      4.649642000
H       -2.328496000     -4.239400000      5.399867000
H       -6.890730000      0.692215000      2.014442000
H       -7.662161000     -0.896463000      2.011064000
H       -4.999894000     -3.038049000     -3.275551000
H       -4.327879000     -3.535405000     -1.710149000
C       -1.769054000     -1.616291000     -3.633667000
H       -2.115525000     -0.661845000     -4.046046000
H       -0.698412000     -1.714809000     -3.836870000
H       -2.299211000     -2.433840000     -4.140447000
167
TS1 product E(RwB97XD) =  -4303.04694449
Au       2.811441000      0.726547000     -0.412170000
Au       0.771330000      2.345155000     -0.369907000
P        5.175379000      0.177037000     -0.236702000
P       -0.938871000      4.020657000     -0.224497000
C        6.017062000     -1.460452000     -0.477745000
C        5.195987000     -2.589948000     -0.682378000
C        5.770529000     -3.846062000     -0.917609000
H        5.113655000     -4.696682000     -1.073320000
C        7.144368000     -4.012856000     -0.947135000
H        7.578166000     -4.990882000     -1.130181000
C        7.960383000     -2.912512000     -0.724301000
H        9.040556000     -3.026562000     -0.726739000
C        7.422648000     -1.645712000     -0.487771000
C        3.697149000     -2.606465000     -0.637097000
C        2.964166000     -2.559789000     -1.835852000
C        1.589528000     -2.800220000     -1.794797000
H        1.016306000     -2.773821000     -2.718431000
C        0.952396000     -3.071259000     -0.589676000
H       -0.114696000     -3.274649000     -0.575158000
C        1.675560000     -3.065146000      0.596775000
H        1.175518000     -3.261624000      1.541281000
C        3.052884000     -2.837707000      0.590113000
C        3.647230000     -2.239875000     -3.139930000
H        4.148476000     -1.266539000     -3.082862000
C        3.826825000     -2.837833000      1.882962000
H        4.657279000     -3.550954000      1.858620000
C        8.434013000     -0.569587000     -0.232691000
C        9.034909000      0.096471000     -1.315512000
C        9.999509000      1.073146000     -1.057444000
H       10.453568000      1.602987000     -1.890470000
C       10.385235000      1.365219000      0.246438000
H       11.131476000      2.131568000      0.434032000
C        9.827756000      0.661073000      1.307580000
H       10.148282000      0.867296000      2.325313000
C        8.862509000     -0.324298000      1.083810000
C        8.679499000     -0.251285000     -2.739258000
H        7.608675000     -0.427042000     -2.866958000
C        8.340833000     -1.139807000      2.241070000
H        7.278855000     -1.373220000      2.138328000
C        5.714895000      0.835533000      1.389841000
H        6.789305000      1.018811000      1.436272000
H        5.417385000      0.152046000      2.188825000
H        5.184450000      1.781488000      1.536910000
C        5.947154000      1.358802000     -1.409388000
H        5.422519000      2.310701000     -1.281600000
H        5.786362000      1.021155000     -2.436073000
H        7.010574000      1.514160000     -1.226971000
C       -0.754747000     -0.311696000     -1.315005000
H       -0.001169000     -0.546354000     -2.060413000
H       -1.156910000      0.692803000     -1.429504000
H       -0.420128000     -0.539732000     -0.305003000
C       -2.301697000      3.648634000      0.988312000
C       -1.916666000      3.326509000      2.316905000
C       -2.873411000      2.916181000      3.246591000
H       -2.550220000      2.685363000      4.257477000
C       -4.212066000      2.800753000      2.897774000
H       -4.944991000      2.465515000      3.624744000
C       -4.599582000      3.133428000      1.609688000
H       -5.645087000      3.071182000      1.321445000
C       -3.672117000      3.570982000      0.655935000
C       -0.506929000      3.429646000      2.819139000
C       -0.035568000      4.654285000      3.323237000
C        1.288551000      4.738580000      3.763391000
H        1.662782000      5.687771000      4.137933000
C        2.121660000      3.625967000      3.736315000
H        3.151990000      3.709636000      4.069384000
C        1.625428000      2.400176000      3.305383000
H        2.263641000      1.520467000      3.305916000
C        0.306200000      2.281576000      2.864800000
C       -0.942311000      5.853837000      3.452304000
H       -1.683734000      5.906266000      2.652281000
C       -0.240647000      0.931811000      2.485082000
H       -0.781167000      0.973671000      1.534431000
C       -4.269539000      3.964911000     -0.659285000
C       -4.725003000      5.283195000     -0.834558000
C       -5.344604000      5.626592000     -2.037864000
H       -5.693765000      6.645231000     -2.183729000
C       -5.517945000      4.682309000     -3.045475000
H       -6.000846000      4.963702000     -3.976561000
C       -5.064998000      3.381402000     -2.860909000
H       -5.182860000      2.644554000     -3.651364000
C       -4.439794000      3.008223000     -1.669496000
C       -4.525757000      6.319900000      0.241774000
H       -5.006263000      6.023683000      1.179986000
C       -3.910857000      1.610467000     -1.497659000
H       -2.974559000      1.608182000     -0.934498000
C       -0.320055000      5.703450000      0.161365000
H        0.325074000      5.996704000     -0.672306000
H        0.281020000      5.701266000      1.069466000
H       -1.136627000      6.425055000      0.250412000
C       -1.575601000      4.313891000     -1.917681000
H       -2.303738000      5.123081000     -1.986534000
H       -1.984602000      3.403193000     -2.353839000
H       -0.682041000      4.584996000     -2.490187000
H       -0.940451000      0.566500000      3.246423000
H        0.566661000      0.202299000      2.377641000
H       -0.366630000      6.783331000      3.451060000
H       -1.495000000      5.806947000      4.398214000
H       -4.939740000      7.283822000     -0.064083000
H       -3.461559000      6.462539000      0.461176000
H       -4.619941000      0.981705000     -0.951314000
H       -3.732729000      1.140418000     -2.468589000
H        2.924810000     -2.200172000     -3.959046000
H        4.411391000     -2.982455000     -3.392143000
H        4.256456000     -1.848494000      2.078265000
H        3.178605000     -3.094906000      2.724681000
H        8.982203000      0.545447000     -3.423620000
H        9.191831000     -1.169811000     -3.048522000
H        8.489663000     -0.615975000      3.188936000
H        8.872951000     -2.096529000      2.301497000
Au      -2.428568000     -1.537034000     -1.570356000
P       -3.123225000     -1.906881000      0.729297000
C       -2.747127000     -4.953368000      1.906593000
C       -2.374498000     -4.980141000      3.260497000
C       -4.112993000     -4.490005000      1.511224000
C       -1.862952000     -5.394604000      0.905628000
C       -4.391062000     -3.239521000      0.916548000
C       -6.791016000     -0.759687000      0.066213000
C       -3.315877000     -4.491522000      4.331643000
C       -5.687475000     -3.009876000      0.396788000
C       -6.068872000     -1.842208000     -0.464061000
C       -1.675229000     -2.199694000      1.797163000
C       -7.155999000     -0.694482000      1.528591000
C       -3.777687000     -0.402043000      1.532144000
C       -5.836810000     -1.936044000     -1.852617000
C       -5.206426000     -3.168588000     -2.458849000
C       -2.248740000     -5.358853000     -0.552026000
H       -3.641608000     -3.463629000      4.134593000
H       -1.968423000     -2.278495000      2.845722000
H       -1.107722000     -3.076513000      1.501438000
H       -1.044554000     -1.317620000      1.671118000
H       -6.461547000     -1.257753000      2.155213000
H       -4.015788000     -0.606234000      2.579337000
H       -4.651428000     -0.010275000      1.019226000
H       -2.984025000      0.348099000      1.486829000
H       -5.852443000     -4.042373000     -2.319687000
H       -2.318500000     -4.325546000     -0.920193000
C       -0.590070000     -5.831418000      1.277601000
H        0.104975000     -6.160345000      0.510263000
C       -0.202614000     -5.838133000      2.613605000
H        0.793814000     -6.172092000      2.887249000
C       -1.092340000     -5.418659000      3.596513000
H       -0.790152000     -5.425710000      4.640155000
C       -5.142853000     -5.421148000      1.679287000
H       -4.907754000     -6.373598000      2.144522000
C       -6.433135000     -5.155097000      1.249256000
H       -7.221956000     -5.886710000      1.391457000
C       -6.691330000     -3.961237000      0.591293000
H       -7.681205000     -3.760512000      0.192705000
C       -6.277547000     -0.903671000     -2.683297000
H       -6.099080000     -0.971718000     -3.753087000
C       -6.960431000      0.188993000     -2.158647000
H       -7.294058000      0.987586000     -2.814046000
C       -7.216813000      0.256222000     -0.795088000
H       -7.759996000      1.103988000     -0.386313000
H       -3.223130000     -5.825669000     -0.726455000
H       -1.503690000     -5.873909000     -1.163296000
H       -4.220517000     -5.105760000      4.386016000
H       -2.833863000     -4.511939000      5.311965000
H       -7.178580000      0.340784000      1.880662000
H       -8.153677000     -1.119169000      1.689041000
H       -5.040500000     -3.034048000     -3.530144000
H       -4.245623000     -3.431883000     -1.995791000
C       -1.965820000     -1.304432000     -3.568087000
H       -1.751857000     -0.268533000     -3.840519000
H       -1.117056000     -1.937352000     -3.842427000
H       -2.867831000     -1.644635000     -4.093588000
167
TS2_bw E(RwB97XD) =  -4303.11711467
Au       1.103041000     -0.678710000     -0.076550000
Au      -1.529359000     -0.361159000      0.358089000
P        3.058288000     -1.579276000      0.967077000
P       -3.649858000     -0.879665000      1.242766000
C        4.615728000     -2.132998000      0.110240000
C        4.494590000     -3.185037000     -0.828159000
C        5.636438000     -3.750847000     -1.403821000
H        5.509484000     -4.561433000     -2.115128000
C        6.904571000     -3.283343000     -1.099947000
H        7.782695000     -3.732560000     -1.552512000
C        7.027989000     -2.210551000     -0.232129000
H        8.007250000     -1.795786000     -0.012212000
C        5.910618000     -1.621895000      0.368220000
C        3.205188000     -3.740254000     -1.353675000
C        2.581938000     -3.080225000     -2.433863000
C        1.489762000     -3.688010000     -3.052598000
H        1.012365000     -3.191882000     -3.892922000
C        1.014389000     -4.920995000     -2.614666000
H        0.158628000     -5.377189000     -3.102967000
C        1.638943000     -5.567311000     -1.557809000
H        1.275250000     -6.534282000     -1.220271000
C        2.752578000     -5.000806000     -0.929282000
C        3.101385000     -1.760314000     -2.947337000
H        2.876125000     -0.949126000     -2.242825000
C        3.469906000     -5.795228000      0.135684000
H        4.139155000     -6.530216000     -0.326555000
C        6.216815000     -0.414720000      1.196960000
C        6.257633000      0.840406000      0.567121000
C        6.533278000      1.971308000      1.341069000
H        6.545433000      2.948792000      0.866109000
C        6.805139000      1.853459000      2.699625000
H        7.015134000      2.740459000      3.290058000
C        6.833998000      0.596389000      3.296080000
H        7.071690000      0.501214000      4.352157000
C        6.552227000     -0.551132000      2.553860000
C        6.076845000      0.973700000     -0.924888000
H        5.289988000      0.320297000     -1.309499000
C        6.590657000     -1.912084000      3.201820000
H        5.658256000     -2.464698000      3.039528000
C        2.614241000     -3.024079000      2.004502000
H        3.468402000     -3.344058000      2.608497000
H        2.265009000     -3.850917000      1.389522000
H        1.798677000     -2.712848000      2.663803000
C        3.424730000     -0.364773000      2.286429000
H        2.460736000     -0.193405000      2.770758000
H        3.787451000      0.583289000      1.890149000
H        4.119611000     -0.750094000      3.030417000
C       -0.558648000      2.206208000     -3.540043000
H       -0.359120000      1.581605000     -4.413194000
H       -1.581430000      2.591856000     -3.603276000
H        0.141125000      3.045347000     -3.530027000
C       -4.616828000     -2.057286000      0.177355000
C       -4.278531000     -3.433507000      0.192415000
C       -5.026642000     -4.346227000     -0.551636000
H       -4.755195000     -5.396997000     -0.510827000
C       -6.074665000     -3.924522000     -1.358212000
H       -6.649047000     -4.641649000     -1.935900000
C       -6.346523000     -2.568734000     -1.453373000
H       -7.122763000     -2.214636000     -2.125313000
C       -5.627405000     -1.625532000     -0.710688000
C       -3.051856000     -3.956863000      0.871719000
C       -3.115420000     -4.623495000      2.105613000
C       -1.924263000     -5.032438000      2.712564000
H       -1.965987000     -5.530351000      3.677612000
C       -0.696313000     -4.796437000      2.103425000
H        0.224160000     -5.095769000      2.597130000
C       -0.649832000     -4.201333000      0.846862000
H        0.299910000     -4.054808000      0.340954000
C       -1.823000000     -3.806674000      0.201803000
C       -4.436041000     -4.903567000      2.776221000
H       -5.163189000     -4.106746000      2.602611000
C       -1.760067000     -3.302356000     -1.216043000
H       -2.325292000     -2.378933000     -1.362829000
C       -5.958032000     -0.191042000     -0.981616000
C       -7.115180000      0.377767000     -0.421109000
C       -7.393019000      1.723390000     -0.665786000
H       -8.274204000      2.174150000     -0.217489000
C       -6.553829000      2.489635000     -1.467844000
H       -6.777174000      3.537381000     -1.645863000
C       -5.438655000      1.905380000     -2.058748000
H       -4.799424000      2.493985000     -2.712066000
C       -5.130269000      0.560829000     -1.835667000
C       -8.029477000     -0.435476000      0.459454000
H       -8.578829000     -1.183803000     -0.121977000
C       -3.922070000     -0.045475000     -2.502855000
H       -4.156975000     -1.001890000     -2.980111000
C       -3.595953000     -1.578654000      2.935501000
H       -3.333234000     -0.745177000      3.592075000
H       -2.835305000     -2.349487000      3.035120000
H       -4.572735000     -1.967777000      3.233596000
C       -4.678033000      0.589997000      1.609294000
H       -5.663200000      0.293608000      1.976969000
H       -4.779327000      1.264207000      0.762605000
H       -4.149186000      1.118218000      2.408133000
H       -2.174829000     -4.049795000     -1.903262000
H       -0.724971000     -3.118950000     -1.503813000
H       -4.309436000     -5.029462000      3.854752000
H       -4.877211000     -5.827630000      2.384576000
H       -8.761372000      0.204953000      0.958058000
H       -7.470979000     -0.980809000      1.227368000
H       -3.520102000      0.630055000     -3.262837000
H       -3.120495000     -0.234492000     -1.779034000
H        2.634650000     -1.507572000     -3.901784000
H        4.186299000     -1.782619000     -3.089038000
H        4.080899000     -5.170316000      0.789350000
H        2.756685000     -6.348635000      0.754254000
H        5.837667000      2.003488000     -1.201413000
H        7.002231000      0.694170000     -1.442307000
H        6.754883000     -1.828309000      4.278922000
H        7.395681000     -2.525007000      2.781924000
Au      -0.336675000      1.091047000     -1.753327000
P       -0.837037000      3.127525000     -0.474318000
C       -0.950529000      3.504055000      2.851624000
C       -0.803150000      2.195817000      3.341804000
C        0.167676000      4.108489000      2.060487000
C       -2.080938000      4.270057000      3.179425000
C        0.375197000      3.938808000      0.674699000
C        2.663096000      2.957579000     -1.539276000
C        0.437904000      1.395046000      3.052630000
C        1.562163000      4.460856000      0.102349000
C        1.999317000      4.175953000     -1.302340000
C       -1.356736000      4.518630000     -1.552303000
C        2.981346000      2.033243000     -0.397430000
C       -2.449964000      2.870924000      0.347090000
C        1.876823000      5.130927000     -2.324134000
C        1.331368000      6.512172000     -2.057736000
C       -2.221935000      5.685920000      2.683292000
H        0.653208000      1.353064000      1.980794000
H       -1.561076000      5.400568000     -0.939455000
H       -0.617472000      4.759761000     -2.311840000
H       -2.280611000      4.216042000     -2.052200000
H        2.135000000      1.902762000      0.280205000
H       -2.877807000      3.811696000      0.696463000
H       -2.391566000      2.151794000      1.159612000
H       -3.097841000      2.460164000     -0.434933000
H        2.149125000      7.197826000     -1.806792000
H       -2.077136000      5.747781000      1.599155000
C       -3.085074000      3.692706000      3.958957000
H       -3.970661000      4.273904000      4.201288000
C       -2.959111000      2.390065000      4.431257000
H       -3.744873000      1.954087000      5.041419000
C       -1.820197000      1.650785000      4.128390000
H       -1.705727000      0.640991000      4.513893000
C        1.088854000      4.845490000      2.814602000
H        0.905046000      4.966452000      3.878058000
C        2.215070000      5.407543000      2.235593000
H        2.911864000      5.984457000      2.835185000
C        2.452799000      5.196642000      0.884845000
H        3.351830000      5.589577000      0.419411000
C        2.327838000      4.803408000     -3.607250000
H        2.220444000      5.531852000     -4.406597000
C        2.915877000      3.570678000     -3.865482000
H        3.251979000      3.329678000     -4.869670000
C        3.096009000      2.657177000     -2.831107000
H        3.589182000      1.706614000     -3.018099000
H       -1.472647000      6.342572000      3.138566000
H       -3.210845000      6.086598000      2.918744000
H        1.313940000      1.835725000      3.542514000
H        0.324003000      0.367137000      3.408609000
H        3.277329000      1.049934000     -0.766402000
H        3.809740000      2.434434000      0.198073000
H        0.827341000      6.913251000     -2.941386000
H        0.629982000      6.529482000     -1.221397000
C       -0.189452000     -0.536702000     -3.054623000
H       -1.147639000     -0.611232000     -3.579374000
H        0.601561000     -0.333316000     -3.780073000
H        0.015668000     -1.475515000     -2.549569000
167
TS2 E(RwB97XD) =  -4303.07092984
Au       1.118050000     -0.833998000     -0.015890000
Au      -1.501988000     -0.502976000      0.451179000
P        3.160486000     -1.560133000      1.014661000
P       -3.652020000     -0.971274000      1.295636000
C        4.763168000     -1.895844000      0.133967000
C        4.711292000     -2.832053000     -0.926177000
C        5.881557000     -3.214973000     -1.587529000
H        5.809682000     -3.944851000     -2.388433000
C        7.110287000     -2.672794000     -1.245720000
H        8.012811000     -2.977898000     -1.765647000
C        7.163302000     -1.716837000     -0.243982000
H        8.109983000     -1.253909000      0.018390000
C        6.015103000     -1.314455000      0.446015000
C        3.456125000     -3.451763000     -1.463366000
C        2.735016000     -2.766893000     -2.464545000
C        1.652157000     -3.406976000     -3.066684000
H        1.097879000     -2.895398000     -3.847979000
C        1.283768000     -4.696501000     -2.693272000
H        0.433774000     -5.176637000     -3.168632000
C        2.008833000     -5.368395000     -1.720010000
H        1.733458000     -6.381331000     -1.438272000
C        3.113763000     -4.766843000     -1.108141000
C        3.132340000     -1.377852000     -2.898201000
H        2.904695000     -0.644003000     -2.114444000
C        3.940719000     -5.573668000     -0.136303000
H        4.647126000     -6.211743000     -0.680039000
C        6.233284000     -0.219978000      1.443023000
C        6.227648000      1.112084000      0.994518000
C        6.413278000      2.135784000      1.927593000
H        6.386887000      3.169623000      1.593027000
C        6.645791000      1.843766000      3.266975000
H        6.786300000      2.648005000      3.983147000
C        6.721958000      0.518863000      3.685701000
H        6.930005000      0.290543000      4.727519000
C        6.524913000     -0.526390000      2.782309000
C        6.085193000      1.444376000     -0.469918000
H        5.365803000      0.796324000     -0.975748000
C        6.592881000     -1.959047000      3.244895000
H        5.625318000     -2.461141000      3.131339000
C        2.837514000     -3.093530000      1.968838000
H        3.724182000     -3.425248000      2.514882000
H        2.490112000     -3.888597000      1.310506000
H        2.038740000     -2.862233000      2.679671000
C        3.375200000     -0.362643000      2.386294000
H        2.377333000     -0.265926000      2.824746000
H        3.687446000      0.617599000      2.025696000
H        4.063274000     -0.711149000      3.155339000
C       -0.081012000      1.600206000     -3.768238000
H        0.525583000      1.177048000     -4.565107000
H       -1.013638000      2.003574000     -4.159950000
H        0.513196000      2.401934000     -3.317233000
C       -4.576887000     -2.184009000      0.232288000
C       -4.146346000     -3.534947000      0.207967000
C       -4.857952000     -4.483091000     -0.527681000
H       -4.513955000     -5.513190000     -0.517355000
C       -5.960150000     -4.120546000     -1.289596000
H       -6.505912000     -4.866011000     -1.859201000
C       -6.321562000     -2.784208000     -1.353241000
H       -7.140082000     -2.471063000     -1.994729000
C       -5.640206000     -1.806858000     -0.618338000
C       -2.866395000     -3.999143000      0.833174000
C       -2.852247000     -4.659864000      2.072519000
C       -1.624059000     -5.036026000      2.622977000
H       -1.605905000     -5.529098000      3.591297000
C       -0.434160000     -4.783622000      1.948276000
H        0.515645000     -5.062155000      2.395944000
C       -0.462634000     -4.196159000      0.688065000
H        0.460813000     -4.030966000      0.139637000
C       -1.675055000     -3.822567000      0.103073000
C       -4.132866000     -4.986223000      2.798540000
H       -4.888160000     -4.206622000      2.674407000
C       -1.694158000     -3.309745000     -1.315218000
H       -2.403194000     -2.489398000     -1.450915000
C       -6.060472000     -0.393260000     -0.876069000
C       -7.239106000      0.106916000     -0.296337000
C       -7.606526000      1.430217000     -0.546118000
H       -8.505272000      1.828901000     -0.083438000
C       -6.833576000      2.240468000     -1.370870000
H       -7.127087000      3.269894000     -1.553579000
C       -5.690227000      1.725438000     -1.971528000
H       -5.095814000      2.350559000     -2.632951000
C       -5.290734000      0.406703000     -1.740901000
C       -8.076435000     -0.752140000      0.616821000
H       -8.558777000     -1.568463000      0.068731000
C       -4.037678000     -0.116176000     -2.396022000
H       -4.205801000     -1.077790000     -2.891455000
C       -3.643712000     -1.641816000      3.001419000
H       -3.340095000     -0.811737000      3.646356000
H       -2.921296000     -2.447025000      3.117693000
H       -4.640610000     -1.976579000      3.299670000
C       -4.697174000      0.498401000      1.608584000
H       -5.683339000      0.209241000      1.978831000
H       -4.796907000      1.145867000      0.740815000
H       -4.176073000      1.053905000      2.393315000
H       -1.994417000     -4.111896000     -2.000859000
H       -0.703521000     -2.960425000     -1.613065000
H       -3.953166000     -5.126742000      3.867705000
H       -4.566560000     -5.915131000      2.409984000
H       -8.859875000     -0.161630000      1.098249000
H       -7.466641000     -1.215723000      1.400099000
H       -3.664697000      0.593507000     -3.139920000
H       -3.238739000     -0.269762000     -1.660671000
H        2.588310000     -1.078509000     -3.797681000
H        4.204422000     -1.310347000     -3.108100000
H        4.525283000     -4.946659000      0.539268000
H        3.304537000     -6.229570000      0.465531000
H        5.772634000      2.481825000     -0.611850000
H        7.045524000      1.311981000     -0.982294000
H        6.879246000     -2.018103000      4.297816000
H        7.317307000     -2.533580000      2.658674000
Au      -0.323478000      0.958628000     -1.618270000
P       -0.977798000      3.139824000     -0.662020000
C       -1.221047000      3.803706000      2.607217000
C       -1.002151000      2.519362000      3.137464000
C       -0.139860000      4.439952000      1.789946000
C       -2.393144000      4.515132000      2.910318000
C        0.126787000      4.150376000      0.434422000
C        2.627636000      2.975552000     -1.416619000
C        0.265716000      1.759252000      2.846673000
C        1.322521000      4.654856000     -0.135142000
C        1.886381000      4.176265000     -1.439922000
C       -1.462260000      4.309782000     -1.993318000
C        2.845462000      2.232573000     -0.125698000
C       -2.621196000      2.922091000      0.116449000
C        1.818852000      4.944771000     -2.612165000
C        1.172306000      6.307739000     -2.632186000
C       -2.616694000      5.901490000      2.362620000
H        0.347501000      1.519054000      1.781835000
H       -1.711554000      5.296741000     -1.595053000
H       -0.680084000      4.400370000     -2.746386000
H       -2.348717000      3.885826000     -2.474985000
H        1.911263000      2.048619000      0.407371000
H       -3.103537000      3.871821000      0.355849000
H       -2.569021000      2.291831000      1.001164000
H       -3.220289000      2.401889000     -0.638734000
H        1.933086000      7.086028000     -2.500376000
H       -2.451836000      5.937442000      1.280315000
C       -3.361911000      3.911423000      3.714575000
H       -4.277285000      4.451398000      3.940891000
C       -3.163701000      2.634722000      4.229587000
H       -3.922821000      2.177318000      4.857622000
C       -1.988635000      1.946427000      3.943390000
H       -1.825957000      0.952668000      4.353091000
C        0.699391000      5.313335000      2.492043000
H        0.471171000      5.523574000      3.532896000
C        1.808779000      5.889098000      1.893608000
H        2.442033000      6.572239000      2.450592000
C        2.127689000      5.534724000      0.590014000
H        3.031893000      5.916497000      0.125008000
C        2.420000000      4.454508000     -3.778143000
H        2.356064000      5.039727000     -4.691829000
C        3.105697000      3.246826000     -3.775197000
H        3.564930000      2.878225000     -4.687650000
C        3.216961000      2.516981000     -2.594575000
H        3.775643000      1.585065000     -2.578994000
H       -1.923879000      6.622369000      2.810230000
H       -3.635258000      6.241960000      2.564910000
H        1.155895000      2.336006000      3.120476000
H        0.283027000      0.813730000      3.395795000
H        3.320172000      1.268823000     -0.312678000
H        3.494532000      2.806047000      0.546688000
H        0.677104000      6.493404000     -3.589706000
H        0.438938000      6.431865000     -1.833407000
C       -0.583175000     -0.358232000     -3.449211000
H       -1.119613000     -0.214258000     -4.384167000
H        0.352483000     -0.884229000     -3.614395000
H       -1.232856000     -0.939704000     -2.789615000
76
AuMe2NTf2 E(RwB97XD) =  -3314.40041654
C        0.986511000     -0.937063000     -2.557071000
H        1.162497000     -2.013604000     -2.620783000
H        0.641225000     -0.566837000     -3.522942000
H        1.898120000     -0.415744000     -2.263863000
Au      -0.479881000     -0.649541000     -1.147332000
P        1.217420000     -0.146386000      0.558641000
C        4.506927000     -0.866472000      0.387019000
C        4.769976000     -2.019385000     -0.371888000
C        3.947034000      0.372782000     -0.245556000
C        4.870982000     -0.808686000      1.745898000
C        2.632501000      0.869685000     -0.077805000
C        0.056378000      3.066483000     -1.192915000
C        4.395573000     -2.110740000     -1.828689000
C        2.342150000      2.175702000     -0.549044000
C        1.078428000      2.924384000     -0.243225000
C        0.615098000      0.536767000      2.139388000
C        0.144125000      2.468399000     -2.573593000
C        1.773443000     -1.813494000      1.054801000
C        1.017859000      3.629106000      0.980832000
C        2.168778000      3.598792000      1.955390000
C        4.630915000      0.433299000      2.566406000
H        3.318940000     -2.274390000     -1.943230000
H        1.424140000      0.601165000      2.870932000
H        0.158545000      1.514023000      1.998425000
H       -0.139037000     -0.162481000      2.506850000
H        0.958084000      1.749367000     -2.665771000
H        2.491070000     -1.798496000      1.875187000
H        2.189111000     -2.356122000      0.205578000
H        0.863996000     -2.324136000      1.381255000
H        3.054382000      4.081687000      1.527048000
H        3.560608000      0.605335000      2.720172000
C        5.445894000     -1.931868000      2.342346000
H        5.719406000     -1.892325000      3.393254000
C        5.675138000     -3.089700000      1.607243000
H        6.122231000     -3.957812000      2.082256000
C        5.346038000     -3.125739000      0.257867000
H        5.538915000     -4.024121000     -0.322390000
C        4.885767000      1.130486000     -0.957518000
H        5.887296000      0.727642000     -1.075247000
C        4.569946000      2.370707000     -1.485906000
H        5.309544000      2.937057000     -2.042811000
C        3.308552000      2.898073000     -1.250777000
H        3.058485000      3.895228000     -1.600435000
C       -0.107370000      4.399257000      1.264164000
H       -0.161380000      4.933210000      2.208964000
C       -1.150706000      4.499395000      0.346720000
H       -2.027183000      5.094747000      0.583020000
C       -1.061781000      3.845709000     -0.871607000
H       -1.863979000      3.935112000     -1.597542000
H        5.030245000      1.326492000      2.075796000
H        5.097948000      0.343917000      3.550229000
H        4.641331000     -1.198449000     -2.378244000
H        4.907229000     -2.948973000     -2.308339000
H       -0.793300000      1.969725000     -2.835898000
H        0.315349000      3.258496000     -3.314173000
H        1.909461000      4.123488000      2.878244000
H        2.462691000      2.578777000      2.215228000
C       -1.727054000     -1.248238000     -2.707125000
H       -1.792146000     -0.433180000     -3.432355000
H       -1.328381000     -2.140656000     -3.195855000
H       -2.722377000     -1.463552000     -2.314779000
N       -2.276944000     -0.500755000      0.232623000
S       -3.463478000      0.559578000     -0.214381000
S       -2.600075000     -1.698301000      1.297570000
O       -2.923078000      1.342301000     -1.308962000
O       -4.778627000     -0.042359000     -0.330752000
O       -3.757024000     -1.409717000      2.123667000
O       -1.350476000     -2.105929000      1.918478000
C       -3.065230000     -3.164131000      0.251549000
C       -3.568269000      1.752430000      1.221037000
F       -4.044288000     -2.860975000     -0.586311000
F       -3.461793000     -4.136039000      1.063766000
F       -2.007779000     -3.582198000     -0.441267000
F       -2.383475000      1.879514000      1.804588000
F       -4.454280000      1.341514000      2.112002000
F       -3.952861000      2.927051000      0.735597000
76
TS Au(III) E(RwB97XD) =  -3314.37140232
C       -0.190417000     -1.441122000      3.215316000
H       -0.763344000     -2.178571000      2.643236000
H        0.561567000     -1.959368000      3.800595000
H       -0.833453000     -0.823876000      3.839380000
Au       0.043183000     -0.345741000      1.332065000
P       -1.225210000     -0.097163000     -0.648795000
C       -4.410565000     -0.992483000     -0.728630000
C       -4.417426000     -1.775852000      0.439360000
C       -4.054120000      0.456692000     -0.623732000
C       -4.789217000     -1.540341000     -1.965304000
C       -2.741420000      0.951741000     -0.470782000
C       -0.922215000      2.816978000      1.652522000
C       -4.010391000     -1.200015000      1.773346000
C       -2.567334000      2.321618000     -0.153597000
C       -1.264245000      2.917463000      0.287125000
C       -0.254425000      0.621290000     -2.017701000
C       -1.853348000      2.169198000      2.648481000
C       -1.594878000     -1.740679000     -1.349736000
C       -0.461148000      3.657394000     -0.594984000
C       -0.870681000      3.905191000     -2.025992000
C       -4.781577000     -0.699026000     -3.216138000
H       -2.931457000     -1.004509000      1.809272000
H       -0.892973000      0.805104000     -2.885551000
H        0.241359000      1.537105000     -1.707968000
H        0.510415000     -0.117019000     -2.271037000
H       -2.276600000      1.232673000      2.275139000
H       -2.124702000     -1.661109000     -2.300334000
H       -2.149333000     -2.375157000     -0.660557000
H       -0.608991000     -2.182311000     -1.523658000
H       -1.352876000      4.885574000     -2.116528000
H       -3.814699000     -0.202954000     -3.356061000
C       -5.135144000     -2.891196000     -2.026178000
H       -5.409160000     -3.327497000     -2.982797000
C       -5.124898000     -3.680782000     -0.881234000
H       -5.392742000     -4.731325000     -0.943621000
C       -4.775217000     -3.122624000      0.343496000
H       -4.777391000     -3.736462000      1.240406000
C       -5.136976000      1.342543000     -0.582868000
H       -6.137556000      0.939697000     -0.708492000
C       -4.952864000      2.698630000     -0.366984000
H       -5.802711000      3.373510000     -0.347292000
C       -3.671383000      3.175145000     -0.128053000
H       -3.511559000      4.223724000      0.104543000
C        0.730294000      4.213499000     -0.118920000
H        1.366442000      4.767133000     -0.803935000
C        1.103203000      4.069842000      1.210515000
H        2.036276000      4.497628000      1.563540000
C        0.271812000      3.387600000      2.093263000
H        0.547606000      3.296394000      3.140512000
H       -5.539561000      0.090155000     -3.173754000
H       -4.981363000     -1.310669000     -4.099389000
H       -4.514461000     -0.250276000      1.976887000
H       -4.246337000     -1.895249000      2.582991000
H       -1.333356000      1.962906000      3.587920000
H       -2.697179000      2.833035000      2.871112000
H       -0.000457000      3.905671000     -2.688830000
H       -1.580760000      3.160625000     -2.390549000
C        1.501829000     -0.140706000      2.905631000
H        1.263447000      0.226059000      3.900145000
H        2.253101000     -0.925699000      2.922396000
H        1.849245000      0.697181000      2.278802000
N        2.670121000     -0.511683000     -0.505754000
S        3.858244000      0.533246000     -0.232616000
S        2.871181000     -1.965853000     -1.146958000
O        3.417458000      1.462685000      0.798586000
O        5.200718000     -0.020756000     -0.142562000
O        4.138577000     -2.216281000     -1.815023000
O        1.638764000     -2.338253000     -1.832213000
C        2.894869000     -3.055577000      0.353828000
C        3.850304000      1.544807000     -1.782359000
F        3.761469000     -2.597620000      1.253273000
F        3.247623000     -4.286737000     -0.002646000
F        1.685449000     -3.110178000      0.918210000
F        2.690548000      2.185170000     -1.917381000
F        4.035275000      0.766299000     -2.844922000
F        4.829631000      2.443931000     -1.725730000
106
Au2(PMe2ArXyl2) E(RwB97XD) =  -2815.61078859
Au       1.188964000      0.137654000     -0.858298000
Au      -1.392166000      0.238990000     -1.089038000
P        3.566973000      0.327629000     -0.490670000
P       -3.775579000      0.495401000     -1.093565000
C        4.487814000     -0.868802000      0.593381000
C        3.777387000     -1.968271000      1.128582000
C        4.415756000     -2.856045000      2.004832000
H        3.846813000     -3.691054000      2.402568000
C        5.744147000     -2.690505000      2.357951000
H        6.223921000     -3.386091000      3.039380000
C        6.457292000     -1.631971000      1.814095000
H        7.506942000     -1.497223000      2.058602000
C        5.855522000     -0.726317000      0.938097000
C        2.355826000     -2.337911000      0.818028000
C        2.084857000     -3.150827000     -0.296873000
C        0.784915000     -3.625109000     -0.487037000
H        0.569608000     -4.251936000     -1.348241000
C       -0.228577000     -3.305868000      0.409162000
H       -1.234913000     -3.679641000      0.246333000
C        0.044411000     -2.488604000      1.499827000
H       -0.750875000     -2.215314000      2.188363000
C        1.332713000     -1.996093000      1.719842000
C        3.167332000     -3.485810000     -1.290758000
H        3.487460000     -2.587452000     -1.831747000
C        1.611662000     -1.087357000      2.889254000
H        2.348137000     -1.519004000      3.575636000
C        6.771807000      0.328220000      0.394417000
C        7.471948000      0.079264000     -0.799779000
C        8.351513000      1.050990000     -1.283333000
H        8.878916000      0.870853000     -2.216331000
C        8.558722000      2.234809000     -0.584713000
H        9.241110000      2.984590000     -0.974149000
C        7.902725000      2.449916000      0.622323000
H        8.078467000      3.366105000      1.179876000
C        7.016666000      1.498779000      1.134113000
C        7.327653000     -1.226869000     -1.541284000
H        6.325783000     -1.651215000     -1.449803000
C        6.368532000      1.727084000      2.477223000
H        5.368181000      1.292396000      2.532614000
C        3.839849000      2.001035000      0.209103000
H        4.883761000      2.314682000      0.183106000
H        3.458231000      2.040428000      1.232393000
H        3.244157000      2.689443000     -0.398426000
C        4.437782000      0.423978000     -2.101999000
H        3.830211000      1.070502000     -2.742730000
H        4.482309000     -0.563891000     -2.565944000
H        5.440996000      0.843891000     -2.018500000
C       -4.603671000      0.715750000      0.559362000
C       -4.243838000      1.847291000      1.335847000
C       -4.890933000      2.100696000      2.546629000
H       -4.603186000      2.980480000      3.115102000
C       -5.865687000      1.241734000      3.035042000
H       -6.363406000      1.450446000      3.976826000
C       -6.158430000      0.088276000      2.325272000
H       -6.872564000     -0.629168000      2.719185000
C       -5.530025000     -0.197923000      1.107598000
C       -3.122523000      2.776835000      0.979936000
C       -3.385457000      4.020661000      0.380186000
C       -2.312802000      4.853826000      0.052738000
H       -2.509693000      5.807081000     -0.430870000
C       -1.005484000      4.479140000      0.343267000
H       -0.179772000      5.130376000      0.071706000
C       -0.759386000      3.279303000      1.000298000
H        0.258950000      2.993192000      1.249711000
C       -1.808546000      2.422816000      1.344077000
C       -4.798202000      4.485868000      0.125779000
H       -5.462117000      3.665171000     -0.154789000
C       -1.516601000      1.178839000      2.146633000
H       -2.119868000      0.325995000      1.827373000
C       -5.825019000     -1.548770000      0.536282000
C       -7.032814000     -1.791766000     -0.137519000
C       -7.280525000     -3.071641000     -0.637087000
H       -8.205954000     -3.262652000     -1.173957000
C       -6.356673000     -4.096219000     -0.458984000
H       -6.558973000     -5.086047000     -0.857439000
C       -5.175658000     -3.852846000      0.233675000
H       -4.456638000     -4.654356000      0.381816000
C       -4.895528000     -2.583170000      0.743867000
C       -8.030387000     -0.682960000     -0.357536000
H       -8.474567000     -0.348163000      0.585926000
C       -3.594915000     -2.332239000      1.464642000
H       -2.905929000     -1.743481000      0.845837000
C       -4.313055000      1.951056000     -2.076859000
H       -4.059997000      1.736476000     -3.119427000
H       -3.774228000      2.848845000     -1.777581000
H       -5.391560000      2.113781000     -1.997990000
C       -4.607798000     -0.813203000     -2.071958000
H       -5.684612000     -0.657085000     -2.160229000
H       -4.402522000     -1.810838000     -1.686860000
H       -4.155146000     -0.733265000     -3.065782000
H       -1.732671000      1.352605000      3.208373000
H       -0.464172000      0.901058000      2.051150000
H       -4.825396000      5.238110000     -0.667225000
H       -5.218794000      4.941868000      1.029822000
H       -8.840062000     -1.011166000     -1.014160000
H       -7.556759000      0.194385000     -0.811988000
H       -3.746710000     -1.778058000      2.396033000
H       -3.099166000     -3.276135000      1.704865000
H        2.809486000     -4.207479000     -2.029468000
H        4.054479000     -3.903685000     -0.804021000
H        2.015194000     -0.127392000      2.545875000
H        0.696667000     -0.886926000      3.452337000
H        7.551704000     -1.098328000     -2.603654000
H        8.028011000     -1.969749000     -1.141100000
H        6.293342000      2.795326000      2.697703000
H        6.963734000      1.264051000      3.273120000
110
TS hydride E(RwB97XD) =  -2855.33101632
Au       1.236580000     -1.119683000     -0.795503000
Au      -1.530019000     -1.621437000     -1.120683000
P        2.407876000      0.888063000     -0.335553000
P       -3.148318000      0.132120000     -0.835264000
C        4.129363000      0.738907000      0.318481000
C        4.669174000     -0.551604000      0.520180000
C        5.973605000     -0.692048000      1.009430000
H        6.369471000     -1.692521000      1.155185000
C        6.753240000      0.412947000      1.308250000
H        7.760825000      0.286929000      1.691483000
C        6.229144000      1.682491000      1.111938000
H        6.825483000      2.561188000      1.338941000
C        4.935850000      1.864128000      0.619615000
C        3.971244000     -1.855085000      0.261933000
C        4.101294000     -2.478268000     -0.994316000
C        3.599876000     -3.773086000     -1.159622000
H        3.698037000     -4.258648000     -2.126514000
C        2.991459000     -4.442188000     -0.102733000
H        2.612806000     -5.450001000     -0.243710000
C        2.855417000     -3.813666000      1.130795000
H        2.371743000     -4.331079000      1.954705000
C        3.339828000     -2.518944000      1.330909000
C        4.773740000     -1.764528000     -2.138852000
H        4.290141000     -0.802277000     -2.342537000
C        3.189404000     -1.841478000      2.668249000
H        4.161598000     -1.682950000      3.147634000
C        4.513067000      3.290584000      0.442488000
C        4.802349000      3.951804000     -0.764672000
C        4.423945000      5.288663000     -0.908921000
H        4.627873000      5.799109000     -1.846268000
C        3.801182000      5.968142000      0.132375000
H        3.508977000      7.006249000      0.005042000
C        3.571439000      5.322760000      1.342125000
H        3.107387000      5.858738000      2.165715000
C        3.935416000      3.985640000      1.519507000
C        5.548304000      3.258760000     -1.877768000
H        5.268275000      2.207401000     -1.975293000
C        3.737518000      3.328424000      2.862646000
H        3.506623000      2.264645000      2.772534000
C        1.438869000      1.969776000      0.774421000
H        1.802309000      2.997482000      0.759965000
H        1.456912000      1.580050000      1.793560000
H        0.406789000      1.949832000      0.413440000
C        2.463177000      1.833478000     -1.900394000
H        1.446635000      1.840386000     -2.305085000
H        3.114170000      1.327584000     -2.617044000
H        2.794726000      2.861313000     -1.749867000
C        0.092414000     -2.786887000     -1.414420000
H        0.300837000     -3.096301000     -2.443200000
H       -2.071042000     -2.963080000     -1.779230000
H        0.145397000     -3.653800000     -0.748263000
C       -3.822028000      0.466327000      0.853269000
C       -4.631606000      1.593151000      1.141793000
C       -5.071451000      1.820438000      2.446716000
H       -5.686572000      2.693616000      2.642483000
C       -4.743549000      0.952213000      3.478181000
H       -5.094315000      1.139687000      4.487998000
C       -3.972818000     -0.163863000      3.199531000
H       -3.718367000     -0.861892000      3.991146000
C       -3.506173000     -0.423818000      1.905002000
C       -5.106520000      2.584828000      0.124160000
C       -6.332554000      2.357665000     -0.528333000
C       -6.786270000      3.296430000     -1.457126000
H       -7.724788000      3.119354000     -1.975320000
C       -6.058642000      4.453994000     -1.712393000
H       -6.420274000      5.174114000     -2.440287000
C       -4.877471000      4.696973000     -1.020911000
H       -4.322327000      5.613749000     -1.200531000
C       -4.394039000      3.777721000     -0.085790000
C       -7.178227000      1.151300000     -0.203663000
H       -6.586433000      0.236653000     -0.117866000
C       -3.142857000      4.094157000      0.695713000
H       -2.571085000      3.196336000      0.941849000
C       -2.702910000     -1.685930000      1.789121000
C       -3.346965000     -2.897829000      1.479351000
C       -2.610809000     -4.083632000      1.528319000
H       -3.102886000     -5.022382000      1.288849000
C       -1.264336000     -4.074485000      1.879259000
H       -0.704463000     -5.004517000      1.910700000
C       -0.636296000     -2.872459000      2.183839000
H        0.418607000     -2.858532000      2.441390000
C       -1.343365000     -1.669016000      2.148907000
C       -4.796564000     -2.917375000      1.069810000
H       -5.428735000     -2.385570000      1.787810000
C       -0.653193000     -0.370145000      2.471232000
H       -0.819415000      0.369979000      1.681508000
C       -2.310749000      1.636779000     -1.457287000
H       -1.839663000      1.361041000     -2.405857000
H       -1.524545000      1.937617000     -0.761022000
H       -2.998125000      2.464964000     -1.628572000
C       -4.535917000     -0.092625000     -2.001944000
H       -5.128165000      0.816208000     -2.115800000
H       -5.170756000     -0.918572000     -1.674741000
H       -4.095130000     -0.358171000     -2.967281000
H       -3.396898000      4.582652000      1.643606000
H       -2.494870000      4.773691000      0.135749000
H       -7.943791000      0.994973000     -0.967955000
H       -7.686845000      1.290491000      0.757303000
H       -5.164489000     -3.942212000      0.978865000
H       -4.931010000     -2.427304000      0.097760000
H       -1.031225000      0.066948000      3.402046000
H        0.423868000     -0.520445000      2.578113000
H        4.733008000     -2.364797000     -3.050996000
H        5.824970000     -1.553593000     -1.914934000
H        2.724181000     -0.855315000      2.558812000
H        2.571957000     -2.439230000      3.343209000
H        5.369997000      3.754311000     -2.835723000
H        6.627233000      3.284491000     -1.685233000
H        2.931645000      3.813144000      3.420223000
H        4.652015000      3.406858000      3.462111000
110
Hydride carbene E(RwB97XD) =  -2855.33201194
Au       1.189352000     -1.124033000     -0.766387000
Au      -1.520074000     -1.653608000     -1.135225000
P        2.362219000      0.896001000     -0.306157000
P       -3.098919000      0.148767000     -0.829344000
C        4.097629000      0.732470000      0.305311000
C        4.629981000     -0.563313000      0.490270000
C        5.942819000     -0.717002000      0.952569000
H        6.333153000     -1.721324000      1.086454000
C        6.737733000      0.380084000      1.239909000
H        7.751818000      0.243858000      1.601870000
C        6.221205000      1.655016000      1.058624000
H        6.829904000      2.527472000      1.276626000
C        4.919842000      1.849719000      0.593650000
C        3.918878000     -1.861302000      0.238401000
C        4.027396000     -2.480915000     -1.022491000
C        3.534747000     -3.780131000     -1.180072000
H        3.618392000     -4.263188000     -2.149474000
C        2.953541000     -4.456294000     -0.112706000
H        2.581487000     -5.467261000     -0.248249000
C        2.833770000     -3.830375000      1.123862000
H        2.368702000     -4.352707000      1.955303000
C        3.311321000     -2.532166000      1.317505000
C        4.677858000     -1.761914000     -2.176430000
H        4.199819000     -0.792722000     -2.358263000
C        3.185257000     -1.860020000      2.660018000
H        4.165620000     -1.712500000      3.126260000
C        4.505016000      3.279969000      0.428433000
C        4.774129000      3.940132000     -0.783989000
C        4.402633000      5.279741000     -0.919627000
H        4.590968000      5.789368000     -1.860660000
C        3.806022000      5.962697000      0.134682000
H        3.518537000      7.002915000      0.014022000
C        3.596931000      5.318121000      1.348541000
H        3.153695000      5.856737000      2.181773000
C        3.955276000      3.978318000      1.517772000
C        5.491991000      3.241710000     -1.911938000
H        5.191611000      2.196151000     -2.011896000
C        3.781675000      3.322239000      2.864894000
H        3.534756000      2.261594000      2.780124000
C        1.428911000      1.970429000      0.839265000
H        1.796139000      2.996766000      0.824962000
H        1.471974000      1.570894000      1.853793000
H        0.387991000      1.958510000      0.506209000
C        2.380007000      1.853864000     -1.864003000
H        1.352297000      1.871702000     -2.239236000
H        3.005907000      1.348474000     -2.603210000
H        2.724349000      2.877789000     -1.715882000
C        0.084882000     -2.813031000     -1.395264000
H        0.334306000     -3.123985000     -2.415004000
H       -2.506561000     -2.737891000     -1.705157000
H        0.161460000     -3.666669000     -0.714028000
C       -3.773870000      0.491753000      0.857003000
C       -4.568532000      1.630241000      1.141265000
C       -5.008782000      1.865813000      2.444575000
H       -5.611880000      2.748025000      2.637170000
C       -4.696684000      0.994166000      3.478095000
H       -5.047703000      1.188011000      4.486624000
C       -3.942010000     -0.133690000      3.203091000
H       -3.700746000     -0.834702000      3.996192000
C       -3.475007000     -0.402172000      1.910412000
C       -5.029752000      2.624059000      0.119519000
C       -6.257272000      2.407446000     -0.534060000
C       -6.699799000      3.347618000     -1.466680000
H       -7.639469000      3.178708000     -1.985499000
C       -5.959370000      4.496331000     -1.725263000
H       -6.312455000      5.217622000     -2.456155000
C       -4.776612000      4.729201000     -1.033098000
H       -4.211453000      5.639327000     -1.215328000
C       -4.304493000      3.808521000     -0.093494000
C       -7.115395000      1.210466000     -0.207361000
H       -6.532993000      0.289936000     -0.120003000
C       -3.052439000      4.115567000      0.690284000
H       -2.492436000      3.212748000      0.944748000
C       -2.689985000     -1.675971000      1.798837000
C       -3.347424000     -2.877818000      1.478812000
C       -2.628589000     -4.073926000      1.531896000
H       -3.130959000     -5.004796000      1.283197000
C       -1.285905000     -4.084781000      1.896515000
H       -0.739109000     -5.022477000      1.930177000
C       -0.644474000     -2.892542000      2.211424000
H        0.408030000     -2.893690000      2.479100000
C       -1.334614000     -1.679611000      2.173512000
C       -4.791038000     -2.876354000      1.049266000
H       -5.423392000     -2.320844000      1.748806000
C       -0.630493000     -0.391910000      2.509011000
H       -0.805490000      0.363917000      1.736859000
C       -2.235758000      1.639563000     -1.447439000
H       -1.755582000      1.352809000     -2.388139000
H       -1.456881000      1.936263000     -0.741865000
H       -2.912069000      2.474160000     -1.632596000
C       -4.484128000     -0.054326000     -2.002368000
H       -5.065002000      0.861645000     -2.117303000
H       -5.130741000     -0.873375000     -1.680705000
H       -4.041880000     -0.323160000     -2.966234000
H       -3.304252000      4.613491000      1.633869000
H       -2.394515000      4.783669000      0.128125000
H       -7.882383000      1.060688000     -0.971536000
H       -7.622676000      1.356288000      0.753329000
H       -5.177706000     -3.895102000      0.967888000
H       -4.901024000     -2.399214000      0.067662000
H       -0.989544000      0.029391000      3.454658000
H        0.447228000     -0.551134000      2.594002000
H        4.608826000     -2.352381000     -3.093156000
H        5.736298000     -1.564032000     -1.975620000
H        2.727336000     -0.869343000      2.562612000
H        2.572700000     -2.456084000      3.340840000
H        5.309421000      3.746603000     -2.864121000
H        6.573707000      3.246038000     -1.734009000
H        2.996178000      3.816594000      3.442688000
H        4.711653000      3.388366000      3.441592000
54
Hydride E(RwB97XD) =  -1408.39090181
Au       1.570370000     -1.881576000      0.038168000
P       -0.165387000     -0.473955000      0.850549000
C       -3.203534000      0.362081000     -0.273126000
C       -4.006764000      0.692522000      0.830716000
C       -2.021105000      1.217991000     -0.601633000
C       -3.536786000     -0.713114000     -1.112336000
C       -0.694835000      0.974974000     -0.185409000
C        2.305819000      2.369633000      0.857325000
C       -3.641306000      1.842205000      1.734768000
C        0.313810000      1.881927000     -0.599262000
C        1.766078000      1.723853000     -0.268312000
C       -1.562740000     -1.568415000      1.297194000
C        1.464899000      3.283030000      1.715553000
C        0.240824000      0.213084000      2.500583000
C        2.596237000      1.008765000     -1.152141000
C        2.057002000      0.445629000     -2.443375000
C       -2.657264000     -1.077474000     -2.281536000
H       -2.647436000      1.700924000      2.174989000
H       -2.362651000     -1.055545000      1.831703000
H       -1.964756000     -2.084107000      0.426251000
H       -1.114933000     -2.318198000      1.957676000
H        0.439254000      2.924662000      1.828379000
H       -0.544728000      0.885264000      2.855672000
H        1.199420000      0.729928000      2.482855000
H        0.322382000     -0.635092000      3.186456000
H        1.912727000      1.245263000     -3.179883000
H       -1.652169000     -1.361674000     -1.945452000
C       -4.673209000     -1.469540000     -0.817488000
H       -4.933339000     -2.308995000     -1.456824000
C       -5.466612000     -1.161307000      0.282510000
H       -6.346675000     -1.758499000      0.502395000
C       -5.134662000     -0.085386000      1.099247000
H       -5.755615000      0.156489000      1.957688000
C       -2.311534000      2.339150000     -1.388899000
H       -3.341411000      2.501408000     -1.692809000
C       -1.323327000      3.229773000     -1.773818000
H       -1.568202000      4.096302000     -2.379914000
C       -0.015415000      2.993553000     -1.376091000
H        0.777700000      3.673400000     -1.672768000
C        3.949607000      0.866622000     -0.839001000
H        4.590124000      0.295435000     -1.505192000
C        4.477853000      1.442701000      0.311467000
H        5.530056000      1.314849000      0.547776000
C        3.663341000      2.202100000      1.143811000
H        4.083206000      2.682215000      2.023776000
H       -2.535791000     -0.237150000     -2.972863000
H       -3.076302000     -1.920007000     -2.836887000
H       -3.613630000      2.791202000      1.189430000
H       -4.361258000      1.939948000      2.551149000
H        1.902574000      3.398438000      2.710823000
H        1.404907000      4.279045000      1.261238000
H        2.751402000     -0.283619000     -2.867748000
H        1.087936000     -0.043351000     -2.308769000
H        2.720505000     -2.940813000     -0.407167000
56
AuCH2 E(RwB97XD) =  -1446.87784816
Au       1.756602000     -1.344483000      0.063605000
P       -0.454600000     -0.796514000      0.670342000
C       -3.420179000      0.283558000     -0.237536000
C       -4.078026000      0.431664000      0.993806000
C       -2.232148000      1.137399000     -0.543747000
C       -3.898624000     -0.611119000     -1.211233000
C       -0.906539000      0.795799000     -0.197977000
C        2.110217000      2.011857000      1.019923000
C       -3.669799000      1.490256000      1.988387000
C        0.118617000      1.732522000     -0.502013000
C        1.569302000      1.531274000     -0.174392000
C       -1.661397000     -2.139079000      0.401493000
C        1.288073000      2.790826000      1.993411000
C       -0.622807000     -0.439313000      2.454291000
C        2.416978000      0.897175000     -1.106866000
C        1.987301000      0.669209000     -2.515835000
C       -3.219584000     -0.725328000     -2.552540000
H       -2.597552000      1.696188000      1.966306000
H       -2.631282000     -1.948465000      0.860116000
H       -1.775775000     -2.350934000     -0.662415000
H       -1.204368000     -3.014762000      0.873509000
H        0.216866000      2.643964000      1.854570000
H       -1.658570000     -0.209564000      2.712267000
H        0.025292000      0.393078000      2.735574000
H       -0.305296000     -1.330215000      3.003606000
H        2.146723000      1.617282000     -3.048235000
H       -2.142434000     -0.893544000     -2.445397000
C       -5.004093000     -1.405244000     -0.907964000
H       -5.370801000     -2.111665000     -1.647696000
C       -5.630817000     -1.307591000      0.331156000
H       -6.482917000     -1.940686000      0.560138000
C       -5.175242000     -0.389676000      1.269986000
H       -5.680350000     -0.294821000      2.227409000
C       -2.502662000      2.348222000     -1.189587000
H       -3.533329000      2.577163000     -1.443141000
C       -1.493540000      3.248169000     -1.489305000
H       -1.719369000      4.186178000     -1.985782000
C       -0.188518000      2.937105000     -1.136031000
H        0.615555000      3.634458000     -1.350873000
C        3.816766000      0.530723000     -0.759375000
H        4.506108000      0.795752000     -1.569860000
C        4.290555000      1.072761000      0.525476000
H        5.318850000      0.860227000      0.802656000
C        3.484746000      1.774902000      1.352149000
H        3.856740000      2.157931000      2.296767000
H       -3.339082000      0.195071000     -3.134569000
H       -3.638563000     -1.550382000     -3.133467000
H       -4.180456000      2.434470000      1.764796000
H       -3.946175000      1.201183000      3.006079000
H        1.567065000      2.541327000      3.020504000
H        1.499952000      3.858870000      1.854039000
H        2.598961000     -0.091054000     -3.004222000
H        0.929489000      0.417466000     -2.602060000
C        3.718951000     -1.068664000     -0.633409000
H        3.857227000     -1.483098000     -1.635214000
H        4.529747000     -1.413986000      0.011102000
71
AuCH2(NTf2) E(RwB97XD) =  -3273.86853625
Au       0.573574000      1.107681000     -0.533828000
P       -1.064720000     -0.230146000      0.652258000
C       -3.833815000     -1.950971000     -0.000631000
C       -4.215613000     -2.639922000      1.161926000
C       -3.871929000     -0.457077000     -0.028547000
C       -3.452054000     -2.645777000     -1.160627000
C       -2.742170000      0.359308000      0.169866000
C       -1.506295000      3.580491000      1.082611000
C       -4.648222000     -1.892839000      2.398204000
C       -2.876009000      1.763815000      0.033571000
C       -1.712140000      2.700743000      0.075160000
C       -0.849872000     -2.036322000      0.597963000
C       -2.378719000      3.672272000      2.302920000
C       -0.984157000      0.134584000      2.441074000
C       -0.774995000      2.633237000     -1.090681000
C       -1.407710000      2.274349000     -2.426312000
C       -3.020498000     -1.901978000     -2.399684000
H       -3.933676000     -1.108579000      2.667346000
H       -1.531517000     -2.560012000      1.269001000
H       -0.951154000     -2.425025000     -0.413383000
H        0.177175000     -2.200887000      0.930678000
H       -3.133058000      2.884889000      2.341701000
H       -1.798371000     -0.367888000      2.970229000
H       -1.049917000      1.212394000      2.600576000
H       -0.023948000     -0.216892000      2.823655000
H       -2.108044000      3.075610000     -2.697213000
H       -2.087420000     -1.351762000     -2.224038000
C       -3.432202000     -4.041366000     -1.132432000
H       -3.130622000     -4.586762000     -2.022706000
C       -3.785307000     -4.733979000      0.020891000
H       -3.757801000     -5.819616000      0.032386000
C       -4.176582000     -4.036261000      1.158706000
H       -4.455996000     -4.577635000      2.058643000
C       -5.110098000      0.131981000     -0.303988000
H       -5.970004000     -0.514347000     -0.452697000
C       -5.248107000      1.509333000     -0.391431000
H       -6.217358000      1.951793000     -0.598144000
C       -4.129727000      2.316702000     -0.235318000
H       -4.214463000      3.394181000     -0.336861000
C        0.301153000      3.716632000     -1.237657000
H        0.109988000      4.373191000     -2.099027000
C        0.477108000      4.553278000     -0.009563000
H        1.318205000      5.242671000     -0.004500000
C       -0.350592000      4.484656000      1.039160000
H       -0.184316000      5.117917000      1.907081000
H       -3.769482000     -1.168287000     -2.713811000
H       -2.847922000     -2.593418000     -3.228079000
H       -5.615079000     -1.400499000      2.246157000
H       -4.746969000     -2.572159000      3.248506000
H       -1.764851000      3.610951000      3.209125000
H       -2.892449000      4.640386000      2.335979000
H       -0.650607000      2.211186000     -3.211781000
H       -1.963727000      1.334645000     -2.402256000
C        1.485288000      2.746443000     -1.447406000
H        1.677848000      2.519566000     -2.496551000
H        2.403454000      3.019238000     -0.923620000
N        2.470420000     -0.233505000     -0.041553000
S        3.187834000      0.124058000      1.373263000
S        3.290729000     -0.859304000     -1.311642000
O        4.582575000      0.507729000      1.257991000
O        2.263464000      0.969452000      2.113680000
O        4.568396000     -1.452621000     -0.959467000
O        3.198834000      0.016124000     -2.467602000
C        2.177613000     -2.284848000     -1.716998000
C        3.178212000     -1.469893000      2.322679000
F        2.044658000     -3.087308000     -0.668355000
F        2.720814000     -2.961718000     -2.721258000
F        0.973703000     -1.850835000     -2.091248000
F        3.827858000     -2.423337000      1.672896000
F        1.921609000     -1.864452000      2.530096000
F        3.760146000     -1.259683000      3.497815000
124
[AuCH2Au]2+[NTf2]- E(RwB97XD) =  -4681.55000635
Au       1.219697000     -0.706138000      0.705688000
Au      -1.405431000     -0.596234000      0.457059000
P        2.425349000      1.129645000     -0.249040000
P       -2.669560000      1.223637000     -0.440500000
C        4.167499000      0.822066000      0.223140000
C        4.382366000     -0.265176000      1.088725000
C        5.680799000     -0.580052000      1.502726000
H        5.834134000     -1.418561000      2.175559000
C        6.762192000      0.170450000      1.067879000
H        7.766428000     -0.081445000      1.392927000
C        6.552798000      1.248218000      0.216031000
H        7.393326000      1.843535000     -0.127388000
C        5.269842000      1.587683000     -0.212401000
C        3.315235000     -1.159033000      1.680184000
C        3.189944000     -2.498203000      1.169654000
C        2.660318000     -3.499884000      2.001147000
H        2.575107000     -4.508647000      1.611312000
C        2.297958000     -3.218017000      3.306435000
H        1.926217000     -4.012521000      3.945570000
C        2.387245000     -1.914979000      3.806314000
H        2.084986000     -1.706727000      4.828031000
C        2.888004000     -0.881744000      3.028411000
C        3.784808000     -2.859904000     -0.161887000
H        3.655402000     -2.069602000     -0.903701000
C        3.068643000      0.497479000      3.597993000
H        4.131935000      0.707560000      3.758859000
C        5.135816000      2.766207000     -1.123645000
C        5.250424000      2.583924000     -2.513091000
C        5.122461000      3.695262000     -3.349282000
H        5.197522000      3.560326000     -4.424670000
C        4.906302000      4.962971000     -2.819430000
H        4.803300000      5.816988000     -3.482186000
C        4.837365000      5.138389000     -1.441983000
H        4.690626000      6.131693000     -1.026517000
C        4.965550000      4.049493000     -0.575703000
C        5.533221000      1.224059000     -3.100324000
H        4.941906000      0.436980000     -2.624777000
C        4.960795000      4.269511000      0.916836000
H        4.416446000      3.485790000      1.449935000
C        1.918206000      2.785292000      0.316026000
H        2.465786000      3.568940000     -0.210627000
H        2.061625000      2.883466000      1.393819000
H        0.852936000      2.891076000      0.094287000
C        2.231574000      1.193627000     -2.057414000
H        1.158771000      1.270152000     -2.254867000
H        2.593158000      0.268280000     -2.507430000
H        2.741083000      2.056003000     -2.489534000
C       -0.170144000     -2.086015000      1.237171000
H       -0.161464000     -3.021209000      0.677470000
H       -0.318332000     -2.280333000      2.302117000
C       -3.207057000      2.465701000      0.814214000
C       -3.712347000      3.735321000      0.446609000
C       -4.279805000      4.568145000      1.410839000
H       -4.659943000      5.537526000      1.102994000
C       -4.355847000      4.175015000      2.739592000
H       -4.809785000      4.825552000      3.480249000
C       -3.815313000      2.956192000      3.115752000
H       -3.826969000      2.656065000      4.159188000
C       -3.227229000      2.096890000      2.179032000
C       -3.604632000      4.296649000     -0.935726000
C       -4.686361000      4.225566000     -1.826667000
C       -4.531755000      4.753714000     -3.112948000
H       -5.355930000      4.683017000     -3.817756000
C       -3.349027000      5.376758000     -3.490378000
H       -3.243848000      5.783502000     -4.491741000
C       -2.303753000      5.495290000     -2.578150000
H       -1.386190000      6.001136000     -2.866114000
C       -2.416617000      4.963725000     -1.294640000
C       -6.019470000      3.650982000     -1.414230000
H       -5.928385000      2.900299000     -0.626579000
C       -1.280588000      5.106794000     -0.312631000
H       -1.041643000      4.154456000      0.170813000
C       -2.585058000      0.884578000      2.794431000
C       -3.320530000     -0.294736000      3.023290000
C       -2.736121000     -1.322455000      3.774183000
H       -3.299937000     -2.234471000      3.949198000
C       -1.464774000     -1.175783000      4.316000000
H       -1.032351000     -1.974452000      4.911331000
C       -0.742606000     -0.009886000      4.081630000
H        0.257384000      0.101710000      4.491069000
C       -1.282994000      1.024777000      3.317906000
C       -4.735273000     -0.432510000      2.524811000
H       -5.395273000      0.284391000      3.025256000
C       -0.472361000      2.262490000      3.039398000
H       -0.396030000      2.441939000      1.962090000
C       -1.645234000      1.928235000     -1.779571000
H       -1.311623000      1.069935000     -2.371582000
H       -0.766973000      2.432789000     -1.373050000
H       -2.206166000      2.607176000     -2.420910000
C       -4.186275000      0.716840000     -1.318608000
H       -4.530402000      1.525000000     -1.966689000
H       -4.973539000      0.453391000     -0.609579000
H       -3.948521000     -0.160019000     -1.926441000
H       -1.540283000      5.808324000      0.488178000
H       -0.379173000      5.477209000     -0.807398000
H       -6.530471000      3.196035000     -2.267389000
H       -6.668571000      4.446128000     -1.029031000
H       -5.119794000     -1.437299000      2.713582000
H       -4.809149000     -0.237402000      1.451532000
H       -0.928546000      3.155881000      3.478176000
H        0.538655000      2.161416000      3.441799000
H        3.343925000     -3.778503000     -0.546914000
H        4.861511000     -3.025607000     -0.038296000
H        2.690321000      1.263599000      2.913841000
H        2.552785000      0.595191000      4.555191000
H        5.323582000      1.210208000     -4.172702000
H        6.587343000      0.958149000     -2.960785000
H        4.509369000      5.232819000      1.167277000
H        5.984841000      4.268591000      1.307770000
N       -1.210403000     -2.643173000     -1.853581000
S        0.166615000     -2.869315000     -2.628510000
S       -2.621834000     -3.243967000     -2.334684000
O        0.050774000     -3.005381000     -4.072405000
O        1.142178000     -1.927166000     -2.088205000
O       -2.559312000     -4.453945000     -3.140224000
O       -3.541130000     -2.188233000     -2.741155000
C       -3.252134000     -3.795328000     -0.680153000
C        0.799184000     -4.511609000     -2.040163000
F       -2.371516000     -4.585148000     -0.075385000
F       -4.386333000     -4.461070000     -0.858487000
F       -3.501612000     -2.746894000      0.117028000
F        0.005624000     -5.501667000     -2.418734000
F        0.892016000     -4.525357000     -0.706982000
F        2.014017000     -4.706821000     -2.549728000
